# Supplementary material for: Hypothesis generation for rare and undiagnosed diseases through clustering and classifying time-versioned biological ontologies
Source: PLoS One. 2024 Dec 26;19(12):e0309205. doi: 10.1371/journal.pone.0309205 (PMC11670971; doi:10.1371/journal.pone.0309205)
Supplement: S1 Dataset — (CSV) [file pone.0309205.s005.csv]

	gene	variant_id	family_id	family_url	inheritance	phenotype_name	phenotype_hpo_id	confidence_in_pathogenicity
0	KMT2D	6428.0	3071	https://mygene2.org/MyGene2/familyprofile/3071/genetic/gene	de novo	Depressed nasal tip	HP:0000437	Likely pathogenic
1	KMT2D	6428.0	3071	https://mygene2.org/MyGene2/familyprofile/3071/genetic/gene	de novo	Cleft palate	HP:0000175	Likely pathogenic
2	KMT2D	6428.0	3071	https://mygene2.org/MyGene2/familyprofile/3071/genetic/gene	de novo	Ectropion of lower eyelids	HP:0007651	Likely pathogenic
3	KMT2D	6428.0	3071	https://mygene2.org/MyGene2/familyprofile/3071/genetic/gene	de novo	Ectropion	HP:0000656	Likely pathogenic
4	KMT2D	6428.0	3071	https://mygene2.org/MyGene2/familyprofile/3071/genetic/gene	de novo	Short 5th finger	HP:0009237	Likely pathogenic
5	KMT2D	6428.0	3071	https://mygene2.org/MyGene2/familyprofile/3071/genetic/gene	de novo	Otitis media	HP:0000388	Likely pathogenic
6	KMT2D	6428.0	3071	https://mygene2.org/MyGene2/familyprofile/3071/genetic/gene	de novo	Highly arched eyebrow	HP:0002553	Likely pathogenic
7	KMT2D	6428.0	3071	https://mygene2.org/MyGene2/familyprofile/3071/genetic/gene	de novo	Intellectual disability	HP:0001249	Likely pathogenic
8	KMT2D	6428.0	3071	https://mygene2.org/MyGene2/familyprofile/3071/genetic/gene	de novo	Recurrent otitis media	HP:0000403	Likely pathogenic
9	KMT2D	6428.0	3071	https://mygene2.org/MyGene2/familyprofile/3071/genetic/gene	de novo	Hearing impairment	HP:0000365	Likely pathogenic
10	KMT2D	6428.0	3071	https://mygene2.org/MyGene2/familyprofile/3071/genetic/gene	de novo	Large earlobe	HP:0009748	Likely pathogenic
11	KMT2D	6428.0	3071	https://mygene2.org/MyGene2/familyprofile/3071/genetic/gene	de novo	Prominent fingertip pads	HP:0001212	Likely pathogenic
12	KMT2D	6428.0	3071	https://mygene2.org/MyGene2/familyprofile/3071/genetic/gene	de novo	Global developmental delay	HP:0001263	Likely pathogenic
13	KMT2D	2660.0	1223	https://mygene2.org/MyGene2/familyprofile/1223/genetic/gene	de novo	Intellectual disability	HP:0001249	Likely pathogenic
14	KMT2D	2660.0	1223	https://mygene2.org/MyGene2/familyprofile/1223/genetic/gene	de novo	Long palpebral fissure	HP:0000637	Likely pathogenic
15	KMT2D	2660.0	1223	https://mygene2.org/MyGene2/familyprofile/1223/genetic/gene	de novo	Prominent fingertip pads	HP:0001212	Likely pathogenic
16	KMT2D	2660.0	1223	https://mygene2.org/MyGene2/familyprofile/1223/genetic/gene	de novo	Highly arched eyebrow	HP:0002553	Likely pathogenic
17	KMT2D	2660.0	1223	https://mygene2.org/MyGene2/familyprofile/1223/genetic/gene	de novo	Depressed nasal tip	HP:0000437	Likely pathogenic
18	KMT2D	2660.0	1223	https://mygene2.org/MyGene2/familyprofile/1223/genetic/gene	de novo	Eversion of lateral third of lower eyelids	HP:0007655	Likely pathogenic
19	KMT2D	2660.0	1223	https://mygene2.org/MyGene2/familyprofile/1223/genetic/gene	de novo	Abnormality of the skeletal system	HP:0000924	Likely pathogenic
20	KMT2D	2660.0	1223	https://mygene2.org/MyGene2/familyprofile/1223/genetic/gene	de novo	Protruding ear	HP:0000411	Likely pathogenic
21	KMT2D	2660.0	1223	https://mygene2.org/MyGene2/familyprofile/1223/genetic/gene	de novo	Sparse lateral eyebrow	HP:0005338	Likely pathogenic
22	KMT2D	2660.0	1223	https://mygene2.org/MyGene2/familyprofile/1223/genetic/gene	de novo	Short 5th finger	HP:0009237	Likely pathogenic
23	KMT2D	2660.0	1233	https://mygene2.org/MyGene2/familyprofile/1233/genetic/gene	de novo	Depressed nasal tip	HP:0000437	Likely pathogenic
24	KMT2D	2660.0	1233	https://mygene2.org/MyGene2/familyprofile/1233/genetic/gene	de novo	Intellectual disability	HP:0001249	Likely pathogenic
25	KMT2D	2660.0	1233	https://mygene2.org/MyGene2/familyprofile/1233/genetic/gene	de novo	Short 5th finger	HP:0009237	Likely pathogenic
26	KMT2D	2660.0	1233	https://mygene2.org/MyGene2/familyprofile/1233/genetic/gene	de novo	Sparse lateral eyebrow	HP:0005338	Likely pathogenic
27	KMT2D	2660.0	1233	https://mygene2.org/MyGene2/familyprofile/1233/genetic/gene	de novo	Protruding ear	HP:0000411	Likely pathogenic
28	KMT2D	2660.0	1233	https://mygene2.org/MyGene2/familyprofile/1233/genetic/gene	de novo	Prominent fingertip pads	HP:0001212	Likely pathogenic
29	KMT2D	2660.0	1233	https://mygene2.org/MyGene2/familyprofile/1233/genetic/gene	de novo	Eversion of lateral third of lower eyelids	HP:0007655	Likely pathogenic
30	KMT2D	2660.0	1233	https://mygene2.org/MyGene2/familyprofile/1233/genetic/gene	de novo	Long palpebral fissure	HP:0000637	Likely pathogenic
31	KMT2D	2660.0	1233	https://mygene2.org/MyGene2/familyprofile/1233/genetic/gene	de novo	Highly arched eyebrow	HP:0002553	Likely pathogenic
32	KMT2D	2660.0	1233	https://mygene2.org/MyGene2/familyprofile/1233/genetic/gene	de novo	Abnormality of the skeletal system	HP:0000924	Likely pathogenic
33	KMT2D	2685.0	1243	https://mygene2.org/MyGene2/familyprofile/1243/genetic/gene	de novo	Depressed nasal tip	HP:0000437	Likely pathogenic
34	KMT2D	2685.0	1243	https://mygene2.org/MyGene2/familyprofile/1243/genetic/gene	de novo	Prominent fingertip pads	HP:0001212	Likely pathogenic
35	KMT2D	2685.0	1243	https://mygene2.org/MyGene2/familyprofile/1243/genetic/gene	de novo	Protruding ear	HP:0000411	Likely pathogenic
36	KMT2D	2685.0	1243	https://mygene2.org/MyGene2/familyprofile/1243/genetic/gene	de novo	Long palpebral fissure	HP:0000637	Likely pathogenic
37	KMT2D	2685.0	1243	https://mygene2.org/MyGene2/familyprofile/1243/genetic/gene	de novo	Sparse lateral eyebrow	HP:0005338	Likely pathogenic
38	KMT2D	2685.0	1243	https://mygene2.org/MyGene2/familyprofile/1243/genetic/gene	de novo	Abnormality of the skeletal system	HP:0000924	Likely pathogenic
39	KMT2D	2685.0	1243	https://mygene2.org/MyGene2/familyprofile/1243/genetic/gene	de novo	Intellectual disability	HP:0001249	Likely pathogenic
40	KMT2D	2685.0	1243	https://mygene2.org/MyGene2/familyprofile/1243/genetic/gene	de novo	Eversion of lateral third of lower eyelids	HP:0007655	Likely pathogenic
41	KMT2D	2685.0	1243	https://mygene2.org/MyGene2/familyprofile/1243/genetic/gene	de novo	Highly arched eyebrow	HP:0002553	Likely pathogenic
42	KMT2D	2685.0	1243	https://mygene2.org/MyGene2/familyprofile/1243/genetic/gene	de novo	Short 5th finger	HP:0009237	Likely pathogenic
43	KMT2D	2653.0	1218	https://mygene2.org/MyGene2/familyprofile/1218/genetic/gene	de novo	Long palpebral fissure	HP:0000637	Likely pathogenic
44	KMT2D	2653.0	1218	https://mygene2.org/MyGene2/familyprofile/1218/genetic/gene	de novo	Protruding ear	HP:0000411	Likely pathogenic
45	KMT2D	2653.0	1218	https://mygene2.org/MyGene2/familyprofile/1218/genetic/gene	de novo	Short 5th finger	HP:0009237	Likely pathogenic
46	KMT2D	2653.0	1218	https://mygene2.org/MyGene2/familyprofile/1218/genetic/gene	de novo	Abnormality of the skeletal system	HP:0000924	Likely pathogenic
47	KMT2D	2653.0	1218	https://mygene2.org/MyGene2/familyprofile/1218/genetic/gene	de novo	Eversion of lateral third of lower eyelids	HP:0007655	Likely pathogenic
48	KMT2D	2653.0	1218	https://mygene2.org/MyGene2/familyprofile/1218/genetic/gene	de novo	Highly arched eyebrow	HP:0002553	Likely pathogenic
49	KMT2D	2653.0	1218	https://mygene2.org/MyGene2/familyprofile/1218/genetic/gene	de novo	Prominent fingertip pads	HP:0001212	Likely pathogenic
50	KMT2D	2653.0	1218	https://mygene2.org/MyGene2/familyprofile/1218/genetic/gene	de novo	Sparse lateral eyebrow	HP:0005338	Likely pathogenic
51	KMT2D	2653.0	1218	https://mygene2.org/MyGene2/familyprofile/1218/genetic/gene	de novo	Depressed nasal tip	HP:0000437	Likely pathogenic
52	KMT2D	2653.0	1218	https://mygene2.org/MyGene2/familyprofile/1218/genetic/gene	de novo	Intellectual disability	HP:0001249	Likely pathogenic
53	KMT2D	2637.0	1203	https://mygene2.org/MyGene2/familyprofile/1203/genetic/gene	de novo	Conductive hearing impairment	HP:0000405	Likely pathogenic
54	KMT2D	2637.0	1203	https://mygene2.org/MyGene2/familyprofile/1203/genetic/gene	de novo	Strabismus	HP:0000486	Likely pathogenic
55	KMT2D	2637.0	1203	https://mygene2.org/MyGene2/familyprofile/1203/genetic/gene	de novo	Inguinal hernia	HP:0000023	Likely pathogenic
56	KMT2D	2637.0	1203	https://mygene2.org/MyGene2/familyprofile/1203/genetic/gene	de novo	Abnormality of the skeletal system	HP:0000924	Likely pathogenic
57	KMT2D	2637.0	1203	https://mygene2.org/MyGene2/familyprofile/1203/genetic/gene	de novo	Protruding ear	HP:0000411	Likely pathogenic
58	KMT2D	2637.0	1203	https://mygene2.org/MyGene2/familyprofile/1203/genetic/gene	de novo	Cryptorchidism	HP:0000028	Likely pathogenic
59	KMT2D	2637.0	1203	https://mygene2.org/MyGene2/familyprofile/1203/genetic/gene	de novo	Long palpebral fissure	HP:0000637	Likely pathogenic
60	KMT2D	2637.0	1203	https://mygene2.org/MyGene2/familyprofile/1203/genetic/gene	de novo	Elbow dislocation	HP:0003042	Likely pathogenic
61	KMT2D	2637.0	1203	https://mygene2.org/MyGene2/familyprofile/1203/genetic/gene	de novo	Hip dysplasia	HP:0001385	Likely pathogenic
62	KMT2D	2637.0	1203	https://mygene2.org/MyGene2/familyprofile/1203/genetic/gene	de novo	Muscular hypotonia	HP:0001252	Likely pathogenic
63	KMT2D	2637.0	1203	https://mygene2.org/MyGene2/familyprofile/1203/genetic/gene	de novo	Brachycephaly	HP:0000248	Likely pathogenic
64	KMT2D	2637.0	1203	https://mygene2.org/MyGene2/familyprofile/1203/genetic/gene	de novo	Eversion of lateral third of lower eyelids	HP:0007655	Likely pathogenic
65	KMT2D	2637.0	1203	https://mygene2.org/MyGene2/familyprofile/1203/genetic/gene	de novo	Patellar dislocation	HP:0002999	Likely pathogenic
66	KMT2D	2637.0	1203	https://mygene2.org/MyGene2/familyprofile/1203/genetic/gene	de novo	High palate	HP:0000218	Likely pathogenic
67	KMT2D	2637.0	1203	https://mygene2.org/MyGene2/familyprofile/1203/genetic/gene	de novo	Sparse lateral eyebrow	HP:0005338	Likely pathogenic
68	KMT2D	2637.0	1203	https://mygene2.org/MyGene2/familyprofile/1203/genetic/gene	de novo	Preauricular pit	HP:0004467	Likely pathogenic
69	KMT2D	2538.0	1126	https://mygene2.org/MyGene2/familyprofile/1126/genetic/gene	de novo	Eversion of lateral third of lower eyelids	HP:0007655	Likely pathogenic
70	KMT2D	2538.0	1126	https://mygene2.org/MyGene2/familyprofile/1126/genetic/gene	de novo	Muscular hypotonia	HP:0001252	Likely pathogenic
71	KMT2D	2538.0	1126	https://mygene2.org/MyGene2/familyprofile/1126/genetic/gene	de novo	Protruding ear	HP:0000411	Likely pathogenic
72	KMT2D	2538.0	1126	https://mygene2.org/MyGene2/familyprofile/1126/genetic/gene	de novo	Abnormality of the skeletal system	HP:0000924	Likely pathogenic
73	KMT2D	2538.0	1126	https://mygene2.org/MyGene2/familyprofile/1126/genetic/gene	de novo	Sparse lateral eyebrow	HP:0005338	Likely pathogenic
74	KMT2D	2538.0	1126	https://mygene2.org/MyGene2/familyprofile/1126/genetic/gene	de novo	Highly arched eyebrow	HP:0002553	Likely pathogenic
75	KMT2D	2538.0	1126	https://mygene2.org/MyGene2/familyprofile/1126/genetic/gene	de novo	Long palpebral fissure	HP:0000637	Likely pathogenic
76	KMT2D	2538.0	1126	https://mygene2.org/MyGene2/familyprofile/1126/genetic/gene	de novo	Depressed nasal tip	HP:0000437	Likely pathogenic
77	KMT2D	2538.0	1255	https://mygene2.org/MyGene2/familyprofile/1255/genetic/gene	autosomal dominant	Long palpebral fissure	HP:0000637	Likely pathogenic
78	KMT2D	2538.0	1255	https://mygene2.org/MyGene2/familyprofile/1255/genetic/gene	autosomal dominant	Muscular hypotonia	HP:0001252	Likely pathogenic
79	KMT2D	2538.0	1255	https://mygene2.org/MyGene2/familyprofile/1255/genetic/gene	autosomal dominant	Joint laxity	HP:0001388	Likely pathogenic
80	KMT2D	2538.0	1255	https://mygene2.org/MyGene2/familyprofile/1255/genetic/gene	autosomal dominant	Abnormality of the skeletal system	HP:0000924	Likely pathogenic
81	KMT2D	2538.0	1255	https://mygene2.org/MyGene2/familyprofile/1255/genetic/gene	autosomal dominant	Highly arched eyebrow	HP:0002553	Likely pathogenic
82	KMT2D	2538.0	1255	https://mygene2.org/MyGene2/familyprofile/1255/genetic/gene	autosomal dominant	Hypodontia	HP:0000668	Likely pathogenic
83	KMT2D	2538.0	1255	https://mygene2.org/MyGene2/familyprofile/1255/genetic/gene	autosomal dominant	Sparse lateral eyebrow	HP:0005338	Likely pathogenic
84	KMT2D	2538.0	1255	https://mygene2.org/MyGene2/familyprofile/1255/genetic/gene	autosomal dominant	Eversion of lateral third of lower eyelids	HP:0007655	Likely pathogenic
85	KMT2D	2538.0	1255	https://mygene2.org/MyGene2/familyprofile/1255/genetic/gene	autosomal dominant	Cleft palate	HP:0000175	Likely pathogenic
86	KMT2D	2538.0	1255	https://mygene2.org/MyGene2/familyprofile/1255/genetic/gene	autosomal dominant	Protruding ear	HP:0000411	Likely pathogenic
87	KMT2D	2538.0	1255	https://mygene2.org/MyGene2/familyprofile/1255/genetic/gene	autosomal dominant	Depressed nasal tip	HP:0000437	Likely pathogenic
88	KMT2D	2538.0	1255	https://mygene2.org/MyGene2/familyprofile/1255/genetic/gene	autosomal dominant	Seizures	HP:0001250	Likely pathogenic
89	KMT2D	2538.0	1126	https://mygene2.org/MyGene2/familyprofile/1126/genetic/gene	de novo	Eversion of lateral third of lower eyelids	HP:0007655	Likely pathogenic
90	KMT2D	2538.0	1126	https://mygene2.org/MyGene2/familyprofile/1126/genetic/gene	de novo	Muscular hypotonia	HP:0001252	Likely pathogenic
91	KMT2D	2538.0	1126	https://mygene2.org/MyGene2/familyprofile/1126/genetic/gene	de novo	Protruding ear	HP:0000411	Likely pathogenic
92	KMT2D	2538.0	1126	https://mygene2.org/MyGene2/familyprofile/1126/genetic/gene	de novo	Abnormality of the skeletal system	HP:0000924	Likely pathogenic
93	KMT2D	2538.0	1126	https://mygene2.org/MyGene2/familyprofile/1126/genetic/gene	de novo	Sparse lateral eyebrow	HP:0005338	Likely pathogenic
94	KMT2D	2538.0	1126	https://mygene2.org/MyGene2/familyprofile/1126/genetic/gene	de novo	Highly arched eyebrow	HP:0002553	Likely pathogenic
95	KMT2D	2538.0	1126	https://mygene2.org/MyGene2/familyprofile/1126/genetic/gene	de novo	Long palpebral fissure	HP:0000637	Likely pathogenic
96	KMT2D	2538.0	1126	https://mygene2.org/MyGene2/familyprofile/1126/genetic/gene	de novo	Depressed nasal tip	HP:0000437	Likely pathogenic
97	KMT2D	2538.0	1255	https://mygene2.org/MyGene2/familyprofile/1255/genetic/gene	autosomal dominant	Long palpebral fissure	HP:0000637	Likely pathogenic
98	KMT2D	2538.0	1255	https://mygene2.org/MyGene2/familyprofile/1255/genetic/gene	autosomal dominant	Muscular hypotonia	HP:0001252	Likely pathogenic
99	KMT2D	2538.0	1255	https://mygene2.org/MyGene2/familyprofile/1255/genetic/gene	autosomal dominant	Joint laxity	HP:0001388	Likely pathogenic
100	KMT2D	2538.0	1255	https://mygene2.org/MyGene2/familyprofile/1255/genetic/gene	autosomal dominant	Abnormality of the skeletal system	HP:0000924	Likely pathogenic
101	KMT2D	2538.0	1255	https://mygene2.org/MyGene2/familyprofile/1255/genetic/gene	autosomal dominant	Highly arched eyebrow	HP:0002553	Likely pathogenic
102	KMT2D	2538.0	1255	https://mygene2.org/MyGene2/familyprofile/1255/genetic/gene	autosomal dominant	Hypodontia	HP:0000668	Likely pathogenic
103	KMT2D	2538.0	1255	https://mygene2.org/MyGene2/familyprofile/1255/genetic/gene	autosomal dominant	Sparse lateral eyebrow	HP:0005338	Likely pathogenic
104	KMT2D	2538.0	1255	https://mygene2.org/MyGene2/familyprofile/1255/genetic/gene	autosomal dominant	Eversion of lateral third of lower eyelids	HP:0007655	Likely pathogenic
105	KMT2D	2538.0	1255	https://mygene2.org/MyGene2/familyprofile/1255/genetic/gene	autosomal dominant	Cleft palate	HP:0000175	Likely pathogenic
106	KMT2D	2538.0	1255	https://mygene2.org/MyGene2/familyprofile/1255/genetic/gene	autosomal dominant	Protruding ear	HP:0000411	Likely pathogenic
107	KMT2D	2538.0	1255	https://mygene2.org/MyGene2/familyprofile/1255/genetic/gene	autosomal dominant	Depressed nasal tip	HP:0000437	Likely pathogenic
108	KMT2D	2538.0	1255	https://mygene2.org/MyGene2/familyprofile/1255/genetic/gene	autosomal dominant	Seizures	HP:0001250	Likely pathogenic
109	KMT2D	2530.0	1118	https://mygene2.org/MyGene2/familyprofile/1118/genetic/gene	de novo	Protruding ear	HP:0000411	Likely pathogenic
110	KMT2D	2530.0	1118	https://mygene2.org/MyGene2/familyprofile/1118/genetic/gene	de novo	Short 5th finger	HP:0009237	Likely pathogenic
111	KMT2D	2530.0	1118	https://mygene2.org/MyGene2/familyprofile/1118/genetic/gene	de novo	Long palpebral fissure	HP:0000637	Likely pathogenic
112	KMT2D	2530.0	1118	https://mygene2.org/MyGene2/familyprofile/1118/genetic/gene	de novo	Depressed nasal tip	HP:0000437	Likely pathogenic
113	KMT2D	2530.0	1118	https://mygene2.org/MyGene2/familyprofile/1118/genetic/gene	de novo	Intellectual disability	HP:0001249	Likely pathogenic
114	KMT2D	2530.0	1118	https://mygene2.org/MyGene2/familyprofile/1118/genetic/gene	de novo	Eversion of lateral third of lower eyelids	HP:0007655	Likely pathogenic
115	KMT2D	2530.0	1118	https://mygene2.org/MyGene2/familyprofile/1118/genetic/gene	de novo	Abnormality of the skeletal system	HP:0000924	Likely pathogenic
116	KMT2D	2530.0	1118	https://mygene2.org/MyGene2/familyprofile/1118/genetic/gene	de novo	Sparse lateral eyebrow	HP:0005338	Likely pathogenic
117	KMT2D	2530.0	1118	https://mygene2.org/MyGene2/familyprofile/1118/genetic/gene	de novo	Highly arched eyebrow	HP:0002553	Likely pathogenic
118	KMT2D	2530.0	1118	https://mygene2.org/MyGene2/familyprofile/1118/genetic/gene	de novo	Prominent fingertip pads	HP:0001212	Likely pathogenic
119	KMT2D	2530.0	1139	https://mygene2.org/MyGene2/familyprofile/1139/genetic/gene	de novo	Lip pit	HP:0100267	Likely pathogenic
120	KMT2D	2530.0	1139	https://mygene2.org/MyGene2/familyprofile/1139/genetic/gene	de novo	Myopia	HP:0000545	Likely pathogenic
121	KMT2D	2530.0	1139	https://mygene2.org/MyGene2/familyprofile/1139/genetic/gene	de novo	Downturned corners of mouth	HP:0002714	Likely pathogenic
122	KMT2D	2530.0	1139	https://mygene2.org/MyGene2/familyprofile/1139/genetic/gene	de novo	Sensorineural hearing impairment	HP:0000407	Likely pathogenic
123	KMT2D	2530.0	1139	https://mygene2.org/MyGene2/familyprofile/1139/genetic/gene	de novo	Eversion of lateral third of lower eyelids	HP:0007655	Likely pathogenic
124	KMT2D	2530.0	1139	https://mygene2.org/MyGene2/familyprofile/1139/genetic/gene	de novo	Microcephaly	HP:0000252	Likely pathogenic
125	KMT2D	2530.0	1139	https://mygene2.org/MyGene2/familyprofile/1139/genetic/gene	de novo	Brachydactyly syndrome	HP:0001156	Likely pathogenic
126	KMT2D	2530.0	1139	https://mygene2.org/MyGene2/familyprofile/1139/genetic/gene	de novo	Posteriorly rotated ears	HP:0000358	Likely pathogenic
127	KMT2D	2530.0	1139	https://mygene2.org/MyGene2/familyprofile/1139/genetic/gene	de novo	Abnormality of the skeletal system	HP:0000924	Likely pathogenic
128	KMT2D	2530.0	1139	https://mygene2.org/MyGene2/familyprofile/1139/genetic/gene	de novo	Gastroesophageal reflux	HP:0002020	Likely pathogenic
129	KMT2D	2530.0	1139	https://mygene2.org/MyGene2/familyprofile/1139/genetic/gene	de novo	Abnormality of the mitral valve	HP:0001633	Likely pathogenic
130	KMT2D	2530.0	1139	https://mygene2.org/MyGene2/familyprofile/1139/genetic/gene	de novo	Muscular hypotonia	HP:0001252	Likely pathogenic
131	KMT2D	2549.0	1138	https://mygene2.org/MyGene2/familyprofile/1138/genetic/gene	de novo	Eversion of lateral third of lower eyelids	HP:0007655	Likely pathogenic
132	KMT2D	2549.0	1138	https://mygene2.org/MyGene2/familyprofile/1138/genetic/gene	de novo	Sparse lateral eyebrow	HP:0005338	Likely pathogenic
133	KMT2D	2549.0	1138	https://mygene2.org/MyGene2/familyprofile/1138/genetic/gene	de novo	Long palpebral fissure	HP:0000637	Likely pathogenic
134	KMT2D	2549.0	1138	https://mygene2.org/MyGene2/familyprofile/1138/genetic/gene	de novo	Depressed nasal tip	HP:0000437	Likely pathogenic
135	KMT2D	2549.0	1138	https://mygene2.org/MyGene2/familyprofile/1138/genetic/gene	de novo	Prominent fingertip pads	HP:0001212	Likely pathogenic
136	KMT2D	2549.0	1138	https://mygene2.org/MyGene2/familyprofile/1138/genetic/gene	de novo	Short 5th finger	HP:0009237	Likely pathogenic
137	KMT2D	2549.0	1138	https://mygene2.org/MyGene2/familyprofile/1138/genetic/gene	de novo	Intellectual disability	HP:0001249	Likely pathogenic
138	KMT2D	2549.0	1138	https://mygene2.org/MyGene2/familyprofile/1138/genetic/gene	de novo	Highly arched eyebrow	HP:0002553	Likely pathogenic
139	KMT2D	2549.0	1138	https://mygene2.org/MyGene2/familyprofile/1138/genetic/gene	de novo	Protruding ear	HP:0000411	Likely pathogenic
140	KMT2D	2549.0	1138	https://mygene2.org/MyGene2/familyprofile/1138/genetic/gene	de novo	Abnormality of the skeletal system	HP:0000924	Likely pathogenic
141	KMT2D	6315.0	2994	https://mygene2.org/MyGene2/familyprofile/2994/genetic/gene	autosomal dominant	Cupped ear	HP:0000378	Likely pathogenic
142	KMT2D	6315.0	2994	https://mygene2.org/MyGene2/familyprofile/2994/genetic/gene	autosomal dominant	Recurrent urinary tract infections	HP:0000010	Likely pathogenic
143	KMT2D	6315.0	2994	https://mygene2.org/MyGene2/familyprofile/2994/genetic/gene	autosomal dominant	Pneumonia	HP:0002090	Likely pathogenic
144	KMT2D	6315.0	2994	https://mygene2.org/MyGene2/familyprofile/2994/genetic/gene	autosomal dominant	Abnormality of the eye	HP:0000478	Likely pathogenic
145	KMT2D	6315.0	2994	https://mygene2.org/MyGene2/familyprofile/2994/genetic/gene	autosomal dominant	Recurrent pneumonia	HP:0006532	Likely pathogenic
146	KMT2D	6315.0	2994	https://mygene2.org/MyGene2/familyprofile/2994/genetic/gene	autosomal dominant	Autoimmunity	HP:0002960	Likely pathogenic
147	KMT2D	6315.0	2994	https://mygene2.org/MyGene2/familyprofile/2994/genetic/gene	autosomal dominant	Depressed nasal tip	HP:0000437	Likely pathogenic
148	KMT2D	6315.0	2994	https://mygene2.org/MyGene2/familyprofile/2994/genetic/gene	autosomal dominant	Recurrent otitis media	HP:0000403	Likely pathogenic
149	KMT2D	6315.0	2994	https://mygene2.org/MyGene2/familyprofile/2994/genetic/gene	autosomal dominant	Otitis media	HP:0000388	Likely pathogenic
150	KMT2D	6315.0	2994	https://mygene2.org/MyGene2/familyprofile/2994/genetic/gene	autosomal dominant	Intellectual disability	HP:0001249	Likely pathogenic
151	KMT2D	6315.0	2994	https://mygene2.org/MyGene2/familyprofile/2994/genetic/gene	autosomal dominant	Depressivity	HP:0000716	Likely pathogenic
152	KMT2D	6315.0	2994	https://mygene2.org/MyGene2/familyprofile/2994/genetic/gene	autosomal dominant	Abnormality of the genitourinary system	HP:0000119	Likely pathogenic
153	KMT2D	6315.0	2994	https://mygene2.org/MyGene2/familyprofile/2994/genetic/gene	autosomal dominant	Growth delay	HP:0001510	Likely pathogenic
154	KMT2D	6315.0	2994	https://mygene2.org/MyGene2/familyprofile/2994/genetic/gene	autosomal dominant	Postnatal growth retardation	HP:0008897	Likely pathogenic
155	KMT2D	6315.0	2994	https://mygene2.org/MyGene2/familyprofile/2994/genetic/gene	autosomal dominant	Abnormality of the skeletal system	HP:0000924	Likely pathogenic
156	KMT2D	6315.0	2994	https://mygene2.org/MyGene2/familyprofile/2994/genetic/gene	autosomal dominant	Euryblepharon	HP:0012905	Likely pathogenic
157	KMT2D	6315.0	2994	https://mygene2.org/MyGene2/familyprofile/2994/genetic/gene	autosomal dominant	Highly arched eyebrow	HP:0002553	Likely pathogenic
158	KMT2D	6315.0	3031	https://mygene2.org/MyGene2/familyprofile/3031/genetic/gene	autosomal dominant	Macrotia	HP:0000400	Likely pathogenic
159	KMT2D	6315.0	3031	https://mygene2.org/MyGene2/familyprofile/3031/genetic/gene	autosomal dominant	Hearing impairment	HP:0000365	Likely pathogenic
160	KMT2D	6315.0	3031	https://mygene2.org/MyGene2/familyprofile/3031/genetic/gene	autosomal dominant	Abnormality of the pinna	HP:0000377	Likely pathogenic
161	KMT2D	6315.0	3031	https://mygene2.org/MyGene2/familyprofile/3031/genetic/gene	autosomal dominant	Microcephaly	HP:0000252	Likely pathogenic
162	KMT2D	6315.0	3031	https://mygene2.org/MyGene2/familyprofile/3031/genetic/gene	autosomal dominant	Wide nasal bridge	HP:0000431	Likely pathogenic
163	KMT2D	6315.0	3031	https://mygene2.org/MyGene2/familyprofile/3031/genetic/gene	autosomal dominant	Abnormal heart morphology	HP:0001627	Likely pathogenic
164	KMT2D	6315.0	3031	https://mygene2.org/MyGene2/familyprofile/3031/genetic/gene	autosomal dominant	Patent foramen ovale	HP:0001655	Likely pathogenic
165	KMT2D	6315.0	3031	https://mygene2.org/MyGene2/familyprofile/3031/genetic/gene	autosomal dominant	Cleft palate	HP:0000175	Likely pathogenic
166	KMT2D	6315.0	3031	https://mygene2.org/MyGene2/familyprofile/3031/genetic/gene	autosomal dominant	Coarctation of aorta	HP:0001680	Likely pathogenic
167	KMT2D	6315.0	3031	https://mygene2.org/MyGene2/familyprofile/3031/genetic/gene	autosomal dominant	Long palpebral fissure	HP:0000637	Likely pathogenic
168	KMT2D	6315.0	3031	https://mygene2.org/MyGene2/familyprofile/3031/genetic/gene	autosomal dominant	Hypoglycemia	HP:0001943	Likely pathogenic
169	KMT2D	6315.0	3031	https://mygene2.org/MyGene2/familyprofile/3031/genetic/gene	autosomal dominant	Depressed nasal tip	HP:0000437	Likely pathogenic
170	KMT2D	6315.0	3031	https://mygene2.org/MyGene2/familyprofile/3031/genetic/gene	autosomal dominant	Abnormality of the ear	HP:0000598	Likely pathogenic
171	KMT2D	6315.0	3031	https://mygene2.org/MyGene2/familyprofile/3031/genetic/gene	autosomal dominant	Depressivity	HP:0000716	Likely pathogenic
172	KMT2D	6315.0	3062	https://mygene2.org/MyGene2/familyprofile/3062/genetic/gene	de novo	Recurrent otitis media	HP:0000403	Likely pathogenic
173	KMT2D	6315.0	3062	https://mygene2.org/MyGene2/familyprofile/3062/genetic/gene	de novo	Intellectual disability	HP:0001249	Likely pathogenic
174	KMT2D	6315.0	3062	https://mygene2.org/MyGene2/familyprofile/3062/genetic/gene	de novo	Global developmental delay	HP:0001263	Likely pathogenic
175	KMT2D	6315.0	3062	https://mygene2.org/MyGene2/familyprofile/3062/genetic/gene	de novo	Depressed nasal tip	HP:0000437	Likely pathogenic
176	KMT2D	6315.0	3062	https://mygene2.org/MyGene2/familyprofile/3062/genetic/gene	de novo	Otitis media	HP:0000388	Likely pathogenic
177	KMT2D	6315.0	3062	https://mygene2.org/MyGene2/familyprofile/3062/genetic/gene	de novo	Scoliosis	HP:0002650	Likely pathogenic
178	KMT2D	6315.0	3062	https://mygene2.org/MyGene2/familyprofile/3062/genetic/gene	de novo	Prominent fingertip pads	HP:0001212	Likely pathogenic
179	KMT2D	6315.0	3062	https://mygene2.org/MyGene2/familyprofile/3062/genetic/gene	de novo	Abnormal joint morphology	HP:0001367	Likely pathogenic
180	KMT2D	6315.0	3062	https://mygene2.org/MyGene2/familyprofile/3062/genetic/gene	de novo	Short 5th finger	HP:0009237	Likely pathogenic
181	KMT2D	6315.0	3062	https://mygene2.org/MyGene2/familyprofile/3062/genetic/gene	de novo	Ectropion of lower eyelids	HP:0007651	Likely pathogenic
182	KMT2D	6315.0	3062	https://mygene2.org/MyGene2/familyprofile/3062/genetic/gene	de novo	Highly arched eyebrow	HP:0002553	Likely pathogenic
183	KMT2D	6315.0	3062	https://mygene2.org/MyGene2/familyprofile/3062/genetic/gene	de novo	Severe short stature	HP:0003510	Likely pathogenic
184	KMT2D	6315.0	3062	https://mygene2.org/MyGene2/familyprofile/3062/genetic/gene	de novo	Cleft palate	HP:0000175	Likely pathogenic
185	KMT2D	6315.0	3062	https://mygene2.org/MyGene2/familyprofile/3062/genetic/gene	de novo	Large earlobe	HP:0009748	Likely pathogenic
186	KMT2D	6315.0	3062	https://mygene2.org/MyGene2/familyprofile/3062/genetic/gene	de novo	Ectropion	HP:0000656	Likely pathogenic
187	KMT2D	6315.0	2994	https://mygene2.org/MyGene2/familyprofile/2994/genetic/gene	autosomal dominant	Cupped ear	HP:0000378	Likely pathogenic
188	KMT2D	6315.0	2994	https://mygene2.org/MyGene2/familyprofile/2994/genetic/gene	autosomal dominant	Recurrent urinary tract infections	HP:0000010	Likely pathogenic
189	KMT2D	6315.0	2994	https://mygene2.org/MyGene2/familyprofile/2994/genetic/gene	autosomal dominant	Pneumonia	HP:0002090	Likely pathogenic
190	KMT2D	6315.0	2994	https://mygene2.org/MyGene2/familyprofile/2994/genetic/gene	autosomal dominant	Abnormality of the eye	HP:0000478	Likely pathogenic
191	KMT2D	6315.0	2994	https://mygene2.org/MyGene2/familyprofile/2994/genetic/gene	autosomal dominant	Recurrent pneumonia	HP:0006532	Likely pathogenic
192	KMT2D	6315.0	2994	https://mygene2.org/MyGene2/familyprofile/2994/genetic/gene	autosomal dominant	Autoimmunity	HP:0002960	Likely pathogenic
193	KMT2D	6315.0	2994	https://mygene2.org/MyGene2/familyprofile/2994/genetic/gene	autosomal dominant	Depressed nasal tip	HP:0000437	Likely pathogenic
194	KMT2D	6315.0	2994	https://mygene2.org/MyGene2/familyprofile/2994/genetic/gene	autosomal dominant	Recurrent otitis media	HP:0000403	Likely pathogenic
195	KMT2D	6315.0	2994	https://mygene2.org/MyGene2/familyprofile/2994/genetic/gene	autosomal dominant	Otitis media	HP:0000388	Likely pathogenic
196	KMT2D	6315.0	2994	https://mygene2.org/MyGene2/familyprofile/2994/genetic/gene	autosomal dominant	Intellectual disability	HP:0001249	Likely pathogenic
197	KMT2D	6315.0	2994	https://mygene2.org/MyGene2/familyprofile/2994/genetic/gene	autosomal dominant	Depressivity	HP:0000716	Likely pathogenic
198	KMT2D	6315.0	2994	https://mygene2.org/MyGene2/familyprofile/2994/genetic/gene	autosomal dominant	Abnormality of the genitourinary system	HP:0000119	Likely pathogenic
199	KMT2D	6315.0	2994	https://mygene2.org/MyGene2/familyprofile/2994/genetic/gene	autosomal dominant	Growth delay	HP:0001510	Likely pathogenic
200	KMT2D	6315.0	2994	https://mygene2.org/MyGene2/familyprofile/2994/genetic/gene	autosomal dominant	Postnatal growth retardation	HP:0008897	Likely pathogenic
201	KMT2D	6315.0	2994	https://mygene2.org/MyGene2/familyprofile/2994/genetic/gene	autosomal dominant	Abnormality of the skeletal system	HP:0000924	Likely pathogenic
202	KMT2D	6315.0	2994	https://mygene2.org/MyGene2/familyprofile/2994/genetic/gene	autosomal dominant	Euryblepharon	HP:0012905	Likely pathogenic
203	KMT2D	6315.0	2994	https://mygene2.org/MyGene2/familyprofile/2994/genetic/gene	autosomal dominant	Highly arched eyebrow	HP:0002553	Likely pathogenic
204	KMT2D	6315.0	3031	https://mygene2.org/MyGene2/familyprofile/3031/genetic/gene	autosomal dominant	Macrotia	HP:0000400	Likely pathogenic
205	KMT2D	6315.0	3031	https://mygene2.org/MyGene2/familyprofile/3031/genetic/gene	autosomal dominant	Hearing impairment	HP:0000365	Likely pathogenic
206	KMT2D	6315.0	3031	https://mygene2.org/MyGene2/familyprofile/3031/genetic/gene	autosomal dominant	Abnormality of the pinna	HP:0000377	Likely pathogenic
207	KMT2D	6315.0	3031	https://mygene2.org/MyGene2/familyprofile/3031/genetic/gene	autosomal dominant	Microcephaly	HP:0000252	Likely pathogenic
208	KMT2D	6315.0	3031	https://mygene2.org/MyGene2/familyprofile/3031/genetic/gene	autosomal dominant	Wide nasal bridge	HP:0000431	Likely pathogenic
209	KMT2D	6315.0	3031	https://mygene2.org/MyGene2/familyprofile/3031/genetic/gene	autosomal dominant	Abnormal heart morphology	HP:0001627	Likely pathogenic
210	KMT2D	6315.0	3031	https://mygene2.org/MyGene2/familyprofile/3031/genetic/gene	autosomal dominant	Patent foramen ovale	HP:0001655	Likely pathogenic
211	KMT2D	6315.0	3031	https://mygene2.org/MyGene2/familyprofile/3031/genetic/gene	autosomal dominant	Cleft palate	HP:0000175	Likely pathogenic
212	KMT2D	6315.0	3031	https://mygene2.org/MyGene2/familyprofile/3031/genetic/gene	autosomal dominant	Coarctation of aorta	HP:0001680	Likely pathogenic
213	KMT2D	6315.0	3031	https://mygene2.org/MyGene2/familyprofile/3031/genetic/gene	autosomal dominant	Long palpebral fissure	HP:0000637	Likely pathogenic
214	KMT2D	6315.0	3031	https://mygene2.org/MyGene2/familyprofile/3031/genetic/gene	autosomal dominant	Hypoglycemia	HP:0001943	Likely pathogenic
215	KMT2D	6315.0	3031	https://mygene2.org/MyGene2/familyprofile/3031/genetic/gene	autosomal dominant	Depressed nasal tip	HP:0000437	Likely pathogenic
216	KMT2D	6315.0	3031	https://mygene2.org/MyGene2/familyprofile/3031/genetic/gene	autosomal dominant	Abnormality of the ear	HP:0000598	Likely pathogenic
217	KMT2D	6315.0	3031	https://mygene2.org/MyGene2/familyprofile/3031/genetic/gene	autosomal dominant	Depressivity	HP:0000716	Likely pathogenic
218	KMT2D	6315.0	3062	https://mygene2.org/MyGene2/familyprofile/3062/genetic/gene	de novo	Recurrent otitis media	HP:0000403	Likely pathogenic
219	KMT2D	6315.0	3062	https://mygene2.org/MyGene2/familyprofile/3062/genetic/gene	de novo	Intellectual disability	HP:0001249	Likely pathogenic
220	KMT2D	6315.0	3062	https://mygene2.org/MyGene2/familyprofile/3062/genetic/gene	de novo	Global developmental delay	HP:0001263	Likely pathogenic
221	KMT2D	6315.0	3062	https://mygene2.org/MyGene2/familyprofile/3062/genetic/gene	de novo	Depressed nasal tip	HP:0000437	Likely pathogenic
222	KMT2D	6315.0	3062	https://mygene2.org/MyGene2/familyprofile/3062/genetic/gene	de novo	Otitis media	HP:0000388	Likely pathogenic
223	KMT2D	6315.0	3062	https://mygene2.org/MyGene2/familyprofile/3062/genetic/gene	de novo	Scoliosis	HP:0002650	Likely pathogenic
224	KMT2D	6315.0	3062	https://mygene2.org/MyGene2/familyprofile/3062/genetic/gene	de novo	Prominent fingertip pads	HP:0001212	Likely pathogenic
225	KMT2D	6315.0	3062	https://mygene2.org/MyGene2/familyprofile/3062/genetic/gene	de novo	Abnormal joint morphology	HP:0001367	Likely pathogenic
226	KMT2D	6315.0	3062	https://mygene2.org/MyGene2/familyprofile/3062/genetic/gene	de novo	Short 5th finger	HP:0009237	Likely pathogenic
227	KMT2D	6315.0	3062	https://mygene2.org/MyGene2/familyprofile/3062/genetic/gene	de novo	Ectropion of lower eyelids	HP:0007651	Likely pathogenic
228	KMT2D	6315.0	3062	https://mygene2.org/MyGene2/familyprofile/3062/genetic/gene	de novo	Highly arched eyebrow	HP:0002553	Likely pathogenic
229	KMT2D	6315.0	3062	https://mygene2.org/MyGene2/familyprofile/3062/genetic/gene	de novo	Severe short stature	HP:0003510	Likely pathogenic
230	KMT2D	6315.0	3062	https://mygene2.org/MyGene2/familyprofile/3062/genetic/gene	de novo	Cleft palate	HP:0000175	Likely pathogenic
231	KMT2D	6315.0	3062	https://mygene2.org/MyGene2/familyprofile/3062/genetic/gene	de novo	Large earlobe	HP:0009748	Likely pathogenic
232	KMT2D	6315.0	3062	https://mygene2.org/MyGene2/familyprofile/3062/genetic/gene	de novo	Ectropion	HP:0000656	Likely pathogenic
233	KMT2D	6421.0	3064	https://mygene2.org/MyGene2/familyprofile/3064/genetic/gene	autosomal dominant	Ectropion	HP:0000656	Likely pathogenic
234	KMT2D	6421.0	3064	https://mygene2.org/MyGene2/familyprofile/3064/genetic/gene	autosomal dominant	Intellectual disability	HP:0001249	Likely pathogenic
235	KMT2D	6421.0	3064	https://mygene2.org/MyGene2/familyprofile/3064/genetic/gene	autosomal dominant	Large earlobe	HP:0009748	Likely pathogenic
236	KMT2D	6421.0	3064	https://mygene2.org/MyGene2/familyprofile/3064/genetic/gene	autosomal dominant	Recurrent otitis media	HP:0000403	Likely pathogenic
237	KMT2D	6421.0	3064	https://mygene2.org/MyGene2/familyprofile/3064/genetic/gene	autosomal dominant	Ectropion of lower eyelids	HP:0007651	Likely pathogenic
238	KMT2D	6421.0	3064	https://mygene2.org/MyGene2/familyprofile/3064/genetic/gene	autosomal dominant	Global developmental delay	HP:0001263	Likely pathogenic
239	KMT2D	6421.0	3064	https://mygene2.org/MyGene2/familyprofile/3064/genetic/gene	autosomal dominant	Prominent fingertip pads	HP:0001212	Likely pathogenic
240	KMT2D	6421.0	3064	https://mygene2.org/MyGene2/familyprofile/3064/genetic/gene	autosomal dominant	Short 5th finger	HP:0009237	Likely pathogenic
241	KMT2D	6421.0	3064	https://mygene2.org/MyGene2/familyprofile/3064/genetic/gene	autosomal dominant	Cleft palate	HP:0000175	Likely pathogenic
242	KMT2D	6421.0	3064	https://mygene2.org/MyGene2/familyprofile/3064/genetic/gene	autosomal dominant	Otitis media	HP:0000388	Likely pathogenic
243	KMT2D	6421.0	3064	https://mygene2.org/MyGene2/familyprofile/3064/genetic/gene	autosomal dominant	Scoliosis	HP:0002650	Likely pathogenic
244	KMT2D	6421.0	3064	https://mygene2.org/MyGene2/familyprofile/3064/genetic/gene	autosomal dominant	Severe short stature	HP:0003510	Likely pathogenic
245	KMT2D	6421.0	3064	https://mygene2.org/MyGene2/familyprofile/3064/genetic/gene	autosomal dominant	Attention deficit hyperactivity disorder	HP:0007018	Likely pathogenic
246	KMT2D	6421.0	3064	https://mygene2.org/MyGene2/familyprofile/3064/genetic/gene	autosomal dominant	Highly arched eyebrow	HP:0002553	Likely pathogenic
247	KMT2D	6421.0	3064	https://mygene2.org/MyGene2/familyprofile/3064/genetic/gene	autosomal dominant	Hyperactivity	HP:0000752	Likely pathogenic
248	KMT2D	6421.0	3067	https://mygene2.org/MyGene2/familyprofile/3067/genetic/gene	de novo	Severe short stature	HP:0003510	Likely pathogenic
249	KMT2D	6421.0	3067	https://mygene2.org/MyGene2/familyprofile/3067/genetic/gene	de novo	Intellectual disability	HP:0001249	Likely pathogenic
250	KMT2D	6421.0	3067	https://mygene2.org/MyGene2/familyprofile/3067/genetic/gene	de novo	Global developmental delay	HP:0001263	Likely pathogenic
251	KMT2D	6421.0	3067	https://mygene2.org/MyGene2/familyprofile/3067/genetic/gene	de novo	Prominent fingertip pads	HP:0001212	Likely pathogenic
252	KMT2D	6421.0	3067	https://mygene2.org/MyGene2/familyprofile/3067/genetic/gene	de novo	Recurrent otitis media	HP:0000403	Likely pathogenic
253	KMT2D	6421.0	3067	https://mygene2.org/MyGene2/familyprofile/3067/genetic/gene	de novo	Highly arched eyebrow	HP:0002553	Likely pathogenic
254	KMT2D	6421.0	3067	https://mygene2.org/MyGene2/familyprofile/3067/genetic/gene	de novo	Depressed nasal tip	HP:0000437	Likely pathogenic
255	KMT2D	6421.0	3067	https://mygene2.org/MyGene2/familyprofile/3067/genetic/gene	de novo	Short 5th finger	HP:0009237	Likely pathogenic
256	KMT2D	6421.0	3067	https://mygene2.org/MyGene2/familyprofile/3067/genetic/gene	de novo	Large earlobe	HP:0009748	Likely pathogenic
257	KMT2D	6421.0	3067	https://mygene2.org/MyGene2/familyprofile/3067/genetic/gene	de novo	Ectropion of lower eyelids	HP:0007651	Likely pathogenic
258	KMT2D	6421.0	3067	https://mygene2.org/MyGene2/familyprofile/3067/genetic/gene	de novo	Cleft palate	HP:0000175	Likely pathogenic
259	KMT2D	6421.0	3067	https://mygene2.org/MyGene2/familyprofile/3067/genetic/gene	de novo	Ectropion	HP:0000656	Likely pathogenic
260	KMT2D	6421.0	3067	https://mygene2.org/MyGene2/familyprofile/3067/genetic/gene	de novo	Hearing impairment	HP:0000365	Likely pathogenic
261	KMT2D	6421.0	3067	https://mygene2.org/MyGene2/familyprofile/3067/genetic/gene	de novo	Otitis media	HP:0000388	Likely pathogenic
262	KMT2D	6421.0	3064	https://mygene2.org/MyGene2/familyprofile/3064/genetic/gene	autosomal dominant	Ectropion	HP:0000656	Likely pathogenic
263	KMT2D	6421.0	3064	https://mygene2.org/MyGene2/familyprofile/3064/genetic/gene	autosomal dominant	Intellectual disability	HP:0001249	Likely pathogenic
264	KMT2D	6421.0	3064	https://mygene2.org/MyGene2/familyprofile/3064/genetic/gene	autosomal dominant	Large earlobe	HP:0009748	Likely pathogenic
265	KMT2D	6421.0	3064	https://mygene2.org/MyGene2/familyprofile/3064/genetic/gene	autosomal dominant	Recurrent otitis media	HP:0000403	Likely pathogenic
266	KMT2D	6421.0	3064	https://mygene2.org/MyGene2/familyprofile/3064/genetic/gene	autosomal dominant	Ectropion of lower eyelids	HP:0007651	Likely pathogenic
267	KMT2D	6421.0	3064	https://mygene2.org/MyGene2/familyprofile/3064/genetic/gene	autosomal dominant	Global developmental delay	HP:0001263	Likely pathogenic
268	KMT2D	6421.0	3064	https://mygene2.org/MyGene2/familyprofile/3064/genetic/gene	autosomal dominant	Prominent fingertip pads	HP:0001212	Likely pathogenic
269	KMT2D	6421.0	3064	https://mygene2.org/MyGene2/familyprofile/3064/genetic/gene	autosomal dominant	Short 5th finger	HP:0009237	Likely pathogenic
270	KMT2D	6421.0	3064	https://mygene2.org/MyGene2/familyprofile/3064/genetic/gene	autosomal dominant	Cleft palate	HP:0000175	Likely pathogenic
271	KMT2D	6421.0	3064	https://mygene2.org/MyGene2/familyprofile/3064/genetic/gene	autosomal dominant	Otitis media	HP:0000388	Likely pathogenic
272	KMT2D	6421.0	3064	https://mygene2.org/MyGene2/familyprofile/3064/genetic/gene	autosomal dominant	Scoliosis	HP:0002650	Likely pathogenic
273	KMT2D	6421.0	3064	https://mygene2.org/MyGene2/familyprofile/3064/genetic/gene	autosomal dominant	Severe short stature	HP:0003510	Likely pathogenic
274	KMT2D	6421.0	3064	https://mygene2.org/MyGene2/familyprofile/3064/genetic/gene	autosomal dominant	Attention deficit hyperactivity disorder	HP:0007018	Likely pathogenic
275	KMT2D	6421.0	3064	https://mygene2.org/MyGene2/familyprofile/3064/genetic/gene	autosomal dominant	Highly arched eyebrow	HP:0002553	Likely pathogenic
276	KMT2D	6421.0	3064	https://mygene2.org/MyGene2/familyprofile/3064/genetic/gene	autosomal dominant	Hyperactivity	HP:0000752	Likely pathogenic
277	KMT2D	6421.0	3067	https://mygene2.org/MyGene2/familyprofile/3067/genetic/gene	de novo	Severe short stature	HP:0003510	Likely pathogenic
278	KMT2D	6421.0	3067	https://mygene2.org/MyGene2/familyprofile/3067/genetic/gene	de novo	Intellectual disability	HP:0001249	Likely pathogenic
279	KMT2D	6421.0	3067	https://mygene2.org/MyGene2/familyprofile/3067/genetic/gene	de novo	Global developmental delay	HP:0001263	Likely pathogenic
280	KMT2D	6421.0	3067	https://mygene2.org/MyGene2/familyprofile/3067/genetic/gene	de novo	Prominent fingertip pads	HP:0001212	Likely pathogenic
281	KMT2D	6421.0	3067	https://mygene2.org/MyGene2/familyprofile/3067/genetic/gene	de novo	Recurrent otitis media	HP:0000403	Likely pathogenic
282	KMT2D	6421.0	3067	https://mygene2.org/MyGene2/familyprofile/3067/genetic/gene	de novo	Highly arched eyebrow	HP:0002553	Likely pathogenic
283	KMT2D	6421.0	3067	https://mygene2.org/MyGene2/familyprofile/3067/genetic/gene	de novo	Depressed nasal tip	HP:0000437	Likely pathogenic
284	KMT2D	6421.0	3067	https://mygene2.org/MyGene2/familyprofile/3067/genetic/gene	de novo	Short 5th finger	HP:0009237	Likely pathogenic
285	KMT2D	6421.0	3067	https://mygene2.org/MyGene2/familyprofile/3067/genetic/gene	de novo	Large earlobe	HP:0009748	Likely pathogenic
286	KMT2D	6421.0	3067	https://mygene2.org/MyGene2/familyprofile/3067/genetic/gene	de novo	Ectropion of lower eyelids	HP:0007651	Likely pathogenic
287	KMT2D	6421.0	3067	https://mygene2.org/MyGene2/familyprofile/3067/genetic/gene	de novo	Cleft palate	HP:0000175	Likely pathogenic
288	KMT2D	6421.0	3067	https://mygene2.org/MyGene2/familyprofile/3067/genetic/gene	de novo	Ectropion	HP:0000656	Likely pathogenic
289	KMT2D	6421.0	3067	https://mygene2.org/MyGene2/familyprofile/3067/genetic/gene	de novo	Hearing impairment	HP:0000365	Likely pathogenic
290	KMT2D	6421.0	3067	https://mygene2.org/MyGene2/familyprofile/3067/genetic/gene	de novo	Otitis media	HP:0000388	Likely pathogenic
291	KMT2D	6426.0	3069	https://mygene2.org/MyGene2/familyprofile/3069/genetic/gene	de novo	Large earlobe	HP:0009748	Likely pathogenic
292	KMT2D	6426.0	3069	https://mygene2.org/MyGene2/familyprofile/3069/genetic/gene	de novo	Highly arched eyebrow	HP:0002553	Likely pathogenic
293	KMT2D	6426.0	3069	https://mygene2.org/MyGene2/familyprofile/3069/genetic/gene	de novo	Cleft palate	HP:0000175	Likely pathogenic
294	KMT2D	6426.0	3069	https://mygene2.org/MyGene2/familyprofile/3069/genetic/gene	de novo	Ectropion	HP:0000656	Likely pathogenic
295	KMT2D	6426.0	3069	https://mygene2.org/MyGene2/familyprofile/3069/genetic/gene	de novo	Prominent fingertip pads	HP:0001212	Likely pathogenic
296	KMT2D	6426.0	3069	https://mygene2.org/MyGene2/familyprofile/3069/genetic/gene	de novo	Short 5th finger	HP:0009237	Likely pathogenic
297	KMT2D	6426.0	3069	https://mygene2.org/MyGene2/familyprofile/3069/genetic/gene	de novo	Intellectual disability	HP:0001249	Likely pathogenic
298	KMT2D	6426.0	3069	https://mygene2.org/MyGene2/familyprofile/3069/genetic/gene	de novo	Global developmental delay	HP:0001263	Likely pathogenic
299	KMT2D	6426.0	3069	https://mygene2.org/MyGene2/familyprofile/3069/genetic/gene	de novo	Ectropion of lower eyelids	HP:0007651	Likely pathogenic
300	KMT2D	2536.0	1124	https://mygene2.org/MyGene2/familyprofile/1124/genetic/gene	de novo	Hearing impairment	HP:0000365	Likely pathogenic
301	KMT2D	2536.0	1124	https://mygene2.org/MyGene2/familyprofile/1124/genetic/gene	de novo	Sparse lateral eyebrow	HP:0005338	Likely pathogenic
302	KMT2D	2536.0	1124	https://mygene2.org/MyGene2/familyprofile/1124/genetic/gene	de novo	Eversion of lateral third of lower eyelids	HP:0007655	Likely pathogenic
303	KMT2D	2536.0	1124	https://mygene2.org/MyGene2/familyprofile/1124/genetic/gene	de novo	Depressed nasal tip	HP:0000437	Likely pathogenic
304	KMT2D	2536.0	1124	https://mygene2.org/MyGene2/familyprofile/1124/genetic/gene	de novo	Long palpebral fissure	HP:0000637	Likely pathogenic
305	KMT2D	2536.0	1124	https://mygene2.org/MyGene2/familyprofile/1124/genetic/gene	de novo	Highly arched eyebrow	HP:0002553	Likely pathogenic
306	KMT2D	2536.0	1124	https://mygene2.org/MyGene2/familyprofile/1124/genetic/gene	de novo	Protruding ear	HP:0000411	Likely pathogenic
307	KMT2D	2536.0	1124	https://mygene2.org/MyGene2/familyprofile/1124/genetic/gene	de novo	Abnormality of the skeletal system	HP:0000924	Likely pathogenic
308	KMT2D	2705.0	1256	https://mygene2.org/MyGene2/familyprofile/1256/genetic/gene	de novo	Seizures	HP:0001250	Uncertain significance
309	KMT2D	2705.0	1256	https://mygene2.org/MyGene2/familyprofile/1256/genetic/gene	de novo	Recurrent otitis media	HP:0000403	Uncertain significance
310	KMT2D	2705.0	1256	https://mygene2.org/MyGene2/familyprofile/1256/genetic/gene	de novo	Depressed nasal tip	HP:0000437	Uncertain significance
311	KMT2D	2705.0	1256	https://mygene2.org/MyGene2/familyprofile/1256/genetic/gene	de novo	Long palpebral fissure	HP:0000637	Uncertain significance
312	KMT2D	2705.0	1256	https://mygene2.org/MyGene2/familyprofile/1256/genetic/gene	de novo	Protruding ear	HP:0000411	Uncertain significance
313	KMT2D	2705.0	1256	https://mygene2.org/MyGene2/familyprofile/1256/genetic/gene	de novo	Microcephaly	HP:0000252	Uncertain significance
314	KMT2D	2705.0	1256	https://mygene2.org/MyGene2/familyprofile/1256/genetic/gene	de novo	Highly arched eyebrow	HP:0002553	Uncertain significance
315	KMT2D	2705.0	1256	https://mygene2.org/MyGene2/familyprofile/1256/genetic/gene	de novo	Abnormality of the skeletal system	HP:0000924	Uncertain significance
316	KMT2D	2705.0	1256	https://mygene2.org/MyGene2/familyprofile/1256/genetic/gene	de novo	Delayed speech and language development	HP:0000750	Uncertain significance
317	KMT2D	2705.0	1256	https://mygene2.org/MyGene2/familyprofile/1256/genetic/gene	de novo	Sparse lateral eyebrow	HP:0005338	Uncertain significance
318	KMT2D	2705.0	1256	https://mygene2.org/MyGene2/familyprofile/1256/genetic/gene	de novo	Muscular hypotonia	HP:0001252	Uncertain significance
319	KMT2D	2705.0	1256	https://mygene2.org/MyGene2/familyprofile/1256/genetic/gene	de novo	Eversion of lateral third of lower eyelids	HP:0007655	Uncertain significance
320	KMT2D	2704.0	1256	https://mygene2.org/MyGene2/familyprofile/1256/genetic/gene	de novo	Seizures	HP:0001250	Uncertain significance
321	KMT2D	2704.0	1256	https://mygene2.org/MyGene2/familyprofile/1256/genetic/gene	de novo	Recurrent otitis media	HP:0000403	Uncertain significance
322	KMT2D	2704.0	1256	https://mygene2.org/MyGene2/familyprofile/1256/genetic/gene	de novo	Depressed nasal tip	HP:0000437	Uncertain significance
323	KMT2D	2704.0	1256	https://mygene2.org/MyGene2/familyprofile/1256/genetic/gene	de novo	Long palpebral fissure	HP:0000637	Uncertain significance
324	KMT2D	2704.0	1256	https://mygene2.org/MyGene2/familyprofile/1256/genetic/gene	de novo	Protruding ear	HP:0000411	Uncertain significance
325	KMT2D	2704.0	1256	https://mygene2.org/MyGene2/familyprofile/1256/genetic/gene	de novo	Microcephaly	HP:0000252	Uncertain significance
326	KMT2D	2704.0	1256	https://mygene2.org/MyGene2/familyprofile/1256/genetic/gene	de novo	Highly arched eyebrow	HP:0002553	Uncertain significance
327	KMT2D	2704.0	1256	https://mygene2.org/MyGene2/familyprofile/1256/genetic/gene	de novo	Abnormality of the skeletal system	HP:0000924	Uncertain significance
328	KMT2D	2704.0	1256	https://mygene2.org/MyGene2/familyprofile/1256/genetic/gene	de novo	Delayed speech and language development	HP:0000750	Uncertain significance
329	KMT2D	2704.0	1256	https://mygene2.org/MyGene2/familyprofile/1256/genetic/gene	de novo	Sparse lateral eyebrow	HP:0005338	Uncertain significance
330	KMT2D	2704.0	1256	https://mygene2.org/MyGene2/familyprofile/1256/genetic/gene	de novo	Muscular hypotonia	HP:0001252	Uncertain significance
331	KMT2D	2704.0	1256	https://mygene2.org/MyGene2/familyprofile/1256/genetic/gene	de novo	Eversion of lateral third of lower eyelids	HP:0007655	Uncertain significance
332	KMT2D	2541.0	1131	https://mygene2.org/MyGene2/familyprofile/1131/genetic/gene	de novo	Long palpebral fissure	HP:0000637	Likely pathogenic
333	KMT2D	2541.0	1131	https://mygene2.org/MyGene2/familyprofile/1131/genetic/gene	de novo	Short 5th finger	HP:0009237	Likely pathogenic
334	KMT2D	2541.0	1131	https://mygene2.org/MyGene2/familyprofile/1131/genetic/gene	de novo	Protruding ear	HP:0000411	Likely pathogenic
335	KMT2D	2541.0	1131	https://mygene2.org/MyGene2/familyprofile/1131/genetic/gene	de novo	Prominent fingertip pads	HP:0001212	Likely pathogenic
336	KMT2D	2541.0	1131	https://mygene2.org/MyGene2/familyprofile/1131/genetic/gene	de novo	Eversion of lateral third of lower eyelids	HP:0007655	Likely pathogenic
337	KMT2D	2541.0	1131	https://mygene2.org/MyGene2/familyprofile/1131/genetic/gene	de novo	Abnormality of the skeletal system	HP:0000924	Likely pathogenic
338	KMT2D	2541.0	1131	https://mygene2.org/MyGene2/familyprofile/1131/genetic/gene	de novo	Highly arched eyebrow	HP:0002553	Likely pathogenic
339	KMT2D	2541.0	1131	https://mygene2.org/MyGene2/familyprofile/1131/genetic/gene	de novo	Sparse lateral eyebrow	HP:0005338	Likely pathogenic
340	KMT2D	2541.0	1131	https://mygene2.org/MyGene2/familyprofile/1131/genetic/gene	de novo	Depressed nasal tip	HP:0000437	Likely pathogenic
341	KMT2D	2541.0	1131	https://mygene2.org/MyGene2/familyprofile/1131/genetic/gene	de novo	Intellectual disability	HP:0001249	Likely pathogenic
342	KMT2D	2521.0	1110	https://mygene2.org/MyGene2/familyprofile/1110/genetic/gene	de novo	Protruding ear	HP:0000411	Likely pathogenic
343	KMT2D	2521.0	1110	https://mygene2.org/MyGene2/familyprofile/1110/genetic/gene	de novo	Depressed nasal tip	HP:0000437	Likely pathogenic
344	KMT2D	2521.0	1110	https://mygene2.org/MyGene2/familyprofile/1110/genetic/gene	de novo	Bilateral renal hypoplasia	HP:0012584	Likely pathogenic
345	KMT2D	2521.0	1110	https://mygene2.org/MyGene2/familyprofile/1110/genetic/gene	de novo	Long palpebral fissure	HP:0000637	Likely pathogenic
346	KMT2D	2521.0	1110	https://mygene2.org/MyGene2/familyprofile/1110/genetic/gene	de novo	Highly arched eyebrow	HP:0002553	Likely pathogenic
347	KMT2D	2521.0	1110	https://mygene2.org/MyGene2/familyprofile/1110/genetic/gene	de novo	Sparse lateral eyebrow	HP:0005338	Likely pathogenic
348	KMT2D	2521.0	1110	https://mygene2.org/MyGene2/familyprofile/1110/genetic/gene	de novo	Abnormality of the skeletal system	HP:0000924	Likely pathogenic
349	KMT2D	2521.0	1110	https://mygene2.org/MyGene2/familyprofile/1110/genetic/gene	de novo	Eversion of lateral third of lower eyelids	HP:0007655	Likely pathogenic
350	KMT2D	2521.0	1144	https://mygene2.org/MyGene2/familyprofile/1144/genetic/gene	de novo	Prominent epicanthal folds	HP:0007930	Likely pathogenic
351	KMT2D	2521.0	1144	https://mygene2.org/MyGene2/familyprofile/1144/genetic/gene	de novo	Abnormality of the skeletal system	HP:0000924	Likely pathogenic
352	KMT2D	2521.0	1144	https://mygene2.org/MyGene2/familyprofile/1144/genetic/gene	de novo	Tethered cord	HP:0002144	Likely pathogenic
353	KMT2D	2521.0	1144	https://mygene2.org/MyGene2/familyprofile/1144/genetic/gene	de novo	Congenital hip dislocation	HP:0001374	Likely pathogenic
354	KMT2D	2521.0	1144	https://mygene2.org/MyGene2/familyprofile/1144/genetic/gene	de novo	Scoliosis	HP:0002650	Likely pathogenic
355	KMT2D	2521.0	1144	https://mygene2.org/MyGene2/familyprofile/1144/genetic/gene	de novo	Muscular hypotonia	HP:0001252	Likely pathogenic
356	KMT2D	2521.0	1144	https://mygene2.org/MyGene2/familyprofile/1144/genetic/gene	de novo	Long palpebral fissure	HP:0000637	Likely pathogenic
357	KMT2D	2662.0	1225	https://mygene2.org/MyGene2/familyprofile/1225/genetic/gene	de novo	Eversion of lateral third of lower eyelids	HP:0007655	Likely pathogenic
358	KMT2D	2662.0	1225	https://mygene2.org/MyGene2/familyprofile/1225/genetic/gene	de novo	Abnormality of the skeletal system	HP:0000924	Likely pathogenic
359	KMT2D	2662.0	1225	https://mygene2.org/MyGene2/familyprofile/1225/genetic/gene	de novo	Conductive hearing impairment	HP:0000405	Likely pathogenic
360	KMT2D	2662.0	1225	https://mygene2.org/MyGene2/familyprofile/1225/genetic/gene	de novo	High palate	HP:0000218	Likely pathogenic
361	KMT2D	2662.0	1225	https://mygene2.org/MyGene2/familyprofile/1225/genetic/gene	de novo	Sparse lateral eyebrow	HP:0005338	Likely pathogenic
362	KMT2D	2662.0	1225	https://mygene2.org/MyGene2/familyprofile/1225/genetic/gene	de novo	Patent ductus arteriosus	HP:0001643	Likely pathogenic
363	KMT2D	2662.0	1225	https://mygene2.org/MyGene2/familyprofile/1225/genetic/gene	de novo	Long palpebral fissure	HP:0000637	Likely pathogenic
364	KMT2D	2662.0	1225	https://mygene2.org/MyGene2/familyprofile/1225/genetic/gene	de novo	Seizures	HP:0001250	Likely pathogenic
365	KMT2D	2662.0	1225	https://mygene2.org/MyGene2/familyprofile/1225/genetic/gene	de novo	Strabismus	HP:0000486	Likely pathogenic
366	KMT2D	2662.0	1225	https://mygene2.org/MyGene2/familyprofile/1225/genetic/gene	de novo	Muscular hypotonia	HP:0001252	Likely pathogenic
367	KMT2D	2662.0	1225	https://mygene2.org/MyGene2/familyprofile/1225/genetic/gene	de novo	Delayed puberty	HP:0000823	Likely pathogenic
368	KMT2D	2662.0	1225	https://mygene2.org/MyGene2/familyprofile/1225/genetic/gene	de novo	Ptosis	HP:0000508	Likely pathogenic
369	KMT2D	2662.0	1225	https://mygene2.org/MyGene2/familyprofile/1225/genetic/gene	de novo	Low posterior hairline	HP:0002162	Likely pathogenic
370	KMT2D	2662.0	1225	https://mygene2.org/MyGene2/familyprofile/1225/genetic/gene	de novo	Phimosis	HP:0001741	Likely pathogenic
371	KMT2D	2662.0	1225	https://mygene2.org/MyGene2/familyprofile/1225/genetic/gene	de novo	Protruding ear	HP:0000411	Likely pathogenic
372	KMT2D	2662.0	1237	https://mygene2.org/MyGene2/familyprofile/1237/genetic/gene	de novo	Depressed nasal tip	HP:0000437	Likely pathogenic
373	KMT2D	2662.0	1237	https://mygene2.org/MyGene2/familyprofile/1237/genetic/gene	de novo	Muscular hypotonia	HP:0001252	Likely pathogenic
374	KMT2D	2662.0	1237	https://mygene2.org/MyGene2/familyprofile/1237/genetic/gene	de novo	Long palpebral fissure	HP:0000637	Likely pathogenic
375	KMT2D	2662.0	1237	https://mygene2.org/MyGene2/familyprofile/1237/genetic/gene	de novo	Abnormality of the skeletal system	HP:0000924	Likely pathogenic
376	KMT2D	2662.0	1237	https://mygene2.org/MyGene2/familyprofile/1237/genetic/gene	de novo	Eversion of lateral third of lower eyelids	HP:0007655	Likely pathogenic
377	KMT2D	2662.0	1237	https://mygene2.org/MyGene2/familyprofile/1237/genetic/gene	de novo	Protruding ear	HP:0000411	Likely pathogenic
378	KMT2D	2662.0	1237	https://mygene2.org/MyGene2/familyprofile/1237/genetic/gene	de novo	Highly arched eyebrow	HP:0002553	Likely pathogenic
379	KMT2D	2662.0	1237	https://mygene2.org/MyGene2/familyprofile/1237/genetic/gene	de novo	Prominent fingertip pads	HP:0001212	Likely pathogenic
380	KMT2D	2662.0	1237	https://mygene2.org/MyGene2/familyprofile/1237/genetic/gene	de novo	Sparse lateral eyebrow	HP:0005338	Likely pathogenic
381	KMT2D	2662.0	1237	https://mygene2.org/MyGene2/familyprofile/1237/genetic/gene	de novo	Short 5th finger	HP:0009237	Likely pathogenic
382	KMT2D	2498.0	1091	https://mygene2.org/MyGene2/familyprofile/1091/genetic/gene	de novo	Growth hormone deficiency	HP:0000824	Likely pathogenic
383	KMT2D	2498.0	1091	https://mygene2.org/MyGene2/familyprofile/1091/genetic/gene	de novo	Abnormality of the skeletal system	HP:0000924	Likely pathogenic
384	KMT2D	2498.0	1091	https://mygene2.org/MyGene2/familyprofile/1091/genetic/gene	de novo	Hearing impairment	HP:0000365	Likely pathogenic
385	KMT2D	2498.0	1091	https://mygene2.org/MyGene2/familyprofile/1091/genetic/gene	de novo	Velopharyngeal insufficiency	HP:0000220	Likely pathogenic
386	KMT2D	2498.0	1091	https://mygene2.org/MyGene2/familyprofile/1091/genetic/gene	de novo	Joint hyperflexibility	HP:0005692	Likely pathogenic
387	KMT2D	2498.0	1091	https://mygene2.org/MyGene2/familyprofile/1091/genetic/gene	de novo	Prominent fingertip pads	HP:0001212	Likely pathogenic
388	KMT2D	2498.0	1091	https://mygene2.org/MyGene2/familyprofile/1091/genetic/gene	de novo	Highly arched eyebrow	HP:0002553	Likely pathogenic
389	KMT2D	2498.0	1091	https://mygene2.org/MyGene2/familyprofile/1091/genetic/gene	de novo	Long eyelashes	HP:0000527	Likely pathogenic
390	KMT2D	2498.0	1091	https://mygene2.org/MyGene2/familyprofile/1091/genetic/gene	de novo	Long palpebral fissure	HP:0000637	Likely pathogenic
391	KMT2D	2498.0	1091	https://mygene2.org/MyGene2/familyprofile/1091/genetic/gene	de novo	Thick nail	HP:0001805	Likely pathogenic
392	KMT2D	2498.0	1091	https://mygene2.org/MyGene2/familyprofile/1091/genetic/gene	de novo	Short stature	HP:0004322	Likely pathogenic
393	KMT2D	2498.0	1091	https://mygene2.org/MyGene2/familyprofile/1091/genetic/gene	de novo	Sparse lateral eyebrow	HP:0005338	Likely pathogenic
394	KMT2D	2498.0	1091	https://mygene2.org/MyGene2/familyprofile/1091/genetic/gene	de novo	Protruding ear	HP:0000411	Likely pathogenic
395	KMT2D	2498.0	1091	https://mygene2.org/MyGene2/familyprofile/1091/genetic/gene	de novo	Muscular hypotonia	HP:0001252	Likely pathogenic
396	KMT2D	2498.0	1091	https://mygene2.org/MyGene2/familyprofile/1091/genetic/gene	de novo	Otitis media	HP:0000388	Likely pathogenic
397	KMT2D	2498.0	1091	https://mygene2.org/MyGene2/familyprofile/1091/genetic/gene	de novo	Abnormality of the kidney	HP:0000077	Likely pathogenic
398	KMT2D	2498.0	1091	https://mygene2.org/MyGene2/familyprofile/1091/genetic/gene	de novo	Dry skin	HP:0000958	Likely pathogenic
399	KMT2D	2498.0	1091	https://mygene2.org/MyGene2/familyprofile/1091/genetic/gene	de novo	Pneumonia	HP:0002090	Likely pathogenic
400	KMT2D	2498.0	1091	https://mygene2.org/MyGene2/familyprofile/1091/genetic/gene	de novo	Short 5th finger	HP:0009237	Likely pathogenic
401	KMT2D	2503.0	1097	https://mygene2.org/MyGene2/familyprofile/1097/genetic/gene	de novo	Depressed nasal tip	HP:0000437	Likely pathogenic
402	KMT2D	2503.0	1097	https://mygene2.org/MyGene2/familyprofile/1097/genetic/gene	de novo	Anodontia	HP:0000674	Likely pathogenic
403	KMT2D	2503.0	1097	https://mygene2.org/MyGene2/familyprofile/1097/genetic/gene	de novo	Sparse lateral eyebrow	HP:0005338	Likely pathogenic
404	KMT2D	2503.0	1097	https://mygene2.org/MyGene2/familyprofile/1097/genetic/gene	de novo	Highly arched eyebrow	HP:0002553	Likely pathogenic
405	KMT2D	2503.0	1097	https://mygene2.org/MyGene2/familyprofile/1097/genetic/gene	de novo	Long palpebral fissure	HP:0000637	Likely pathogenic
406	KMT2D	2503.0	1097	https://mygene2.org/MyGene2/familyprofile/1097/genetic/gene	de novo	Protruding ear	HP:0000411	Likely pathogenic
407	KMT2D	2503.0	1097	https://mygene2.org/MyGene2/familyprofile/1097/genetic/gene	de novo	Abnormality of the skeletal system	HP:0000924	Likely pathogenic
408	KMT2D	2503.0	1097	https://mygene2.org/MyGene2/familyprofile/1097/genetic/gene	de novo	Lower lip pit	HP:0000196	Likely pathogenic
409	KMT2D	2503.0	1097	https://mygene2.org/MyGene2/familyprofile/1097/genetic/gene	de novo	Obesity	HP:0001513	Likely pathogenic
410	KMT2D	2503.0	1097	https://mygene2.org/MyGene2/familyprofile/1097/genetic/gene	de novo	Eversion of lateral third of lower eyelids	HP:0007655	Likely pathogenic
411	KMT2D	2503.0	1097	https://mygene2.org/MyGene2/familyprofile/1097/genetic/gene	de novo	Muscular hypotonia	HP:0001252	Likely pathogenic
412	KMT2D	2503.0	1104	https://mygene2.org/MyGene2/familyprofile/1104/genetic/gene	de novo	Long palpebral fissure	HP:0000637	Likely pathogenic
413	KMT2D	2503.0	1104	https://mygene2.org/MyGene2/familyprofile/1104/genetic/gene	de novo	Sparse lateral eyebrow	HP:0005338	Likely pathogenic
414	KMT2D	2503.0	1104	https://mygene2.org/MyGene2/familyprofile/1104/genetic/gene	de novo	Protruding ear	HP:0000411	Likely pathogenic
415	KMT2D	2503.0	1104	https://mygene2.org/MyGene2/familyprofile/1104/genetic/gene	de novo	Microcephaly	HP:0000252	Likely pathogenic
416	KMT2D	2503.0	1104	https://mygene2.org/MyGene2/familyprofile/1104/genetic/gene	de novo	Highly arched eyebrow	HP:0002553	Likely pathogenic
417	KMT2D	2503.0	1104	https://mygene2.org/MyGene2/familyprofile/1104/genetic/gene	de novo	Prominent fingertip pads	HP:0001212	Likely pathogenic
418	KMT2D	2503.0	1104	https://mygene2.org/MyGene2/familyprofile/1104/genetic/gene	de novo	Depressed nasal tip	HP:0000437	Likely pathogenic
419	KMT2D	2503.0	1104	https://mygene2.org/MyGene2/familyprofile/1104/genetic/gene	de novo	Abnormality of the skeletal system	HP:0000924	Likely pathogenic
420	KMT2D	2503.0	1104	https://mygene2.org/MyGene2/familyprofile/1104/genetic/gene	de novo	Eversion of lateral third of lower eyelids	HP:0007655	Likely pathogenic
421	KMT2D	2503.0	1236	https://mygene2.org/MyGene2/familyprofile/1236/genetic/gene	de novo	Gastroesophageal reflux	HP:0002020	Likely pathogenic
422	KMT2D	2503.0	1236	https://mygene2.org/MyGene2/familyprofile/1236/genetic/gene	de novo	Long palpebral fissure	HP:0000637	Likely pathogenic
423	KMT2D	2503.0	1236	https://mygene2.org/MyGene2/familyprofile/1236/genetic/gene	de novo	Highly arched eyebrow	HP:0002553	Likely pathogenic
424	KMT2D	2503.0	1236	https://mygene2.org/MyGene2/familyprofile/1236/genetic/gene	de novo	Eversion of lateral third of lower eyelids	HP:0007655	Likely pathogenic
425	KMT2D	2503.0	1236	https://mygene2.org/MyGene2/familyprofile/1236/genetic/gene	de novo	Short 5th finger	HP:0009237	Likely pathogenic
426	KMT2D	2503.0	1236	https://mygene2.org/MyGene2/familyprofile/1236/genetic/gene	de novo	Depressed nasal tip	HP:0000437	Likely pathogenic
427	KMT2D	2503.0	1236	https://mygene2.org/MyGene2/familyprofile/1236/genetic/gene	de novo	Prominent fingertip pads	HP:0001212	Likely pathogenic
428	KMT2D	2503.0	1236	https://mygene2.org/MyGene2/familyprofile/1236/genetic/gene	de novo	Abnormality of the skeletal system	HP:0000924	Likely pathogenic
429	KMT2D	2503.0	1236	https://mygene2.org/MyGene2/familyprofile/1236/genetic/gene	de novo	Muscular hypotonia	HP:0001252	Likely pathogenic
430	KMT2D	2503.0	1236	https://mygene2.org/MyGene2/familyprofile/1236/genetic/gene	de novo	Sparse lateral eyebrow	HP:0005338	Likely pathogenic
431	KMT2D	2503.0	1236	https://mygene2.org/MyGene2/familyprofile/1236/genetic/gene	de novo	Protruding ear	HP:0000411	Likely pathogenic
432	KMT2D	2503.0	1236	https://mygene2.org/MyGene2/familyprofile/1236/genetic/gene	de novo	Vesicoureteral reflux	HP:0000076	Likely pathogenic
433	KMT2D	2503.0	1236	https://mygene2.org/MyGene2/familyprofile/1236/genetic/gene	de novo	Sensorineural hearing impairment	HP:0000407	Likely pathogenic
434	KMT2D	6312.0	2991	https://mygene2.org/MyGene2/familyprofile/2991/genetic/gene	autosomal dominant	Depressivity	HP:0000716	Likely pathogenic
435	KMT2D	6312.0	2991	https://mygene2.org/MyGene2/familyprofile/2991/genetic/gene	autosomal dominant	Abnormal heart morphology	HP:0001627	Likely pathogenic
436	KMT2D	6312.0	2991	https://mygene2.org/MyGene2/familyprofile/2991/genetic/gene	autosomal dominant	Intellectual disability	HP:0001249	Likely pathogenic
437	KMT2D	6312.0	2991	https://mygene2.org/MyGene2/familyprofile/2991/genetic/gene	autosomal dominant	Abnormality of the skeletal system	HP:0000924	Likely pathogenic
438	KMT2D	6312.0	2991	https://mygene2.org/MyGene2/familyprofile/2991/genetic/gene	autosomal dominant	Depressed nasal tip	HP:0000437	Likely pathogenic
439	KMT2D	6312.0	2991	https://mygene2.org/MyGene2/familyprofile/2991/genetic/gene	autosomal dominant	Cleft palate	HP:0000175	Likely pathogenic
440	KMT2D	6312.0	2991	https://mygene2.org/MyGene2/familyprofile/2991/genetic/gene	autosomal dominant	Recurrent otitis media	HP:0000403	Likely pathogenic
441	KMT2D	6312.0	2991	https://mygene2.org/MyGene2/familyprofile/2991/genetic/gene	autosomal dominant	Cupped ear	HP:0000378	Likely pathogenic
442	KMT2D	6312.0	2991	https://mygene2.org/MyGene2/familyprofile/2991/genetic/gene	autosomal dominant	Autoimmunity	HP:0002960	Likely pathogenic
443	KMT2D	6312.0	2991	https://mygene2.org/MyGene2/familyprofile/2991/genetic/gene	autosomal dominant	Otitis media	HP:0000388	Likely pathogenic
444	KMT2D	6312.0	2991	https://mygene2.org/MyGene2/familyprofile/2991/genetic/gene	autosomal dominant	Euryblepharon	HP:0012905	Likely pathogenic
445	KMT2D	6312.0	2991	https://mygene2.org/MyGene2/familyprofile/2991/genetic/gene	autosomal dominant	Highly arched eyebrow	HP:0002553	Likely pathogenic
446	KMT2D	2505.0	1099	https://mygene2.org/MyGene2/familyprofile/1099/genetic/gene	de novo	Sparse lateral eyebrow	HP:0005338	Likely pathogenic
447	KMT2D	2505.0	1099	https://mygene2.org/MyGene2/familyprofile/1099/genetic/gene	de novo	Cryptorchidism	HP:0000028	Likely pathogenic
448	KMT2D	2505.0	1099	https://mygene2.org/MyGene2/familyprofile/1099/genetic/gene	de novo	Protruding ear	HP:0000411	Likely pathogenic
449	KMT2D	2505.0	1099	https://mygene2.org/MyGene2/familyprofile/1099/genetic/gene	de novo	Eversion of lateral third of lower eyelids	HP:0007655	Likely pathogenic
450	KMT2D	2505.0	1099	https://mygene2.org/MyGene2/familyprofile/1099/genetic/gene	de novo	Depressed nasal tip	HP:0000437	Likely pathogenic
451	KMT2D	2505.0	1099	https://mygene2.org/MyGene2/familyprofile/1099/genetic/gene	de novo	Long palpebral fissure	HP:0000637	Likely pathogenic
452	KMT2D	2505.0	1099	https://mygene2.org/MyGene2/familyprofile/1099/genetic/gene	de novo	Abnormality of the skeletal system	HP:0000924	Likely pathogenic
453	KMT2D	2505.0	1099	https://mygene2.org/MyGene2/familyprofile/1099/genetic/gene	de novo	Highly arched eyebrow	HP:0002553	Likely pathogenic
454	KMT2D	2505.0	1099	https://mygene2.org/MyGene2/familyprofile/1099/genetic/gene	de novo	Muscular hypotonia	HP:0001252	Likely pathogenic
455	KMT2D	2505.0	1099	https://mygene2.org/MyGene2/familyprofile/1099/genetic/gene	de novo	Atria septal defect	HP:0001631	Likely pathogenic
456	KMT2D	2684.0	1242	https://mygene2.org/MyGene2/familyprofile/1242/genetic/gene	de novo	Highly arched eyebrow	HP:0002553	Likely pathogenic
457	KMT2D	2684.0	1242	https://mygene2.org/MyGene2/familyprofile/1242/genetic/gene	de novo	Eversion of lateral third of lower eyelids	HP:0007655	Likely pathogenic
458	KMT2D	2684.0	1242	https://mygene2.org/MyGene2/familyprofile/1242/genetic/gene	de novo	Muscular hypotonia	HP:0001252	Likely pathogenic
459	KMT2D	2684.0	1242	https://mygene2.org/MyGene2/familyprofile/1242/genetic/gene	de novo	Tetralogy of Fallot	HP:0001636	Likely pathogenic
460	KMT2D	2684.0	1242	https://mygene2.org/MyGene2/familyprofile/1242/genetic/gene	de novo	Sensorineural hearing impairment	HP:0000407	Likely pathogenic
461	KMT2D	2684.0	1242	https://mygene2.org/MyGene2/familyprofile/1242/genetic/gene	de novo	Protruding ear	HP:0000411	Likely pathogenic
462	KMT2D	2684.0	1242	https://mygene2.org/MyGene2/familyprofile/1242/genetic/gene	de novo	Renal hypoplasia	HP:0000089	Likely pathogenic
463	KMT2D	2684.0	1242	https://mygene2.org/MyGene2/familyprofile/1242/genetic/gene	de novo	Sparse lateral eyebrow	HP:0005338	Likely pathogenic
464	KMT2D	2684.0	1242	https://mygene2.org/MyGene2/familyprofile/1242/genetic/gene	de novo	Long palpebral fissure	HP:0000637	Likely pathogenic
465	KMT2D	2684.0	1242	https://mygene2.org/MyGene2/familyprofile/1242/genetic/gene	de novo	Abnormality of the skeletal system	HP:0000924	Likely pathogenic
466	KMT2D	2684.0	1242	https://mygene2.org/MyGene2/familyprofile/1242/genetic/gene	de novo	Depressed nasal tip	HP:0000437	Likely pathogenic
467	KMT2D	2502.0	1096	https://mygene2.org/MyGene2/familyprofile/1096/genetic/gene	de novo	Abnormality of the skeletal system	HP:0000924	Likely pathogenic
468	KMT2D	2502.0	1096	https://mygene2.org/MyGene2/familyprofile/1096/genetic/gene	de novo	Highly arched eyebrow	HP:0002553	Likely pathogenic
469	KMT2D	2502.0	1096	https://mygene2.org/MyGene2/familyprofile/1096/genetic/gene	de novo	Sparse lateral eyebrow	HP:0005338	Likely pathogenic
470	KMT2D	2502.0	1096	https://mygene2.org/MyGene2/familyprofile/1096/genetic/gene	de novo	Prominent fingertip pads	HP:0001212	Likely pathogenic
471	KMT2D	2502.0	1096	https://mygene2.org/MyGene2/familyprofile/1096/genetic/gene	de novo	Intellectual disability	HP:0001249	Likely pathogenic
472	KMT2D	2502.0	1096	https://mygene2.org/MyGene2/familyprofile/1096/genetic/gene	de novo	Protruding ear	HP:0000411	Likely pathogenic
473	KMT2D	2502.0	1096	https://mygene2.org/MyGene2/familyprofile/1096/genetic/gene	de novo	Depressed nasal tip	HP:0000437	Likely pathogenic
474	KMT2D	2502.0	1096	https://mygene2.org/MyGene2/familyprofile/1096/genetic/gene	de novo	Short 5th finger	HP:0009237	Likely pathogenic
475	KMT2D	2502.0	1096	https://mygene2.org/MyGene2/familyprofile/1096/genetic/gene	de novo	Long palpebral fissure	HP:0000637	Likely pathogenic
476	KMT2D	2502.0	1096	https://mygene2.org/MyGene2/familyprofile/1096/genetic/gene	de novo	Eversion of lateral third of lower eyelids	HP:0007655	Likely pathogenic
477	KMT2D	2502.0	3070	https://mygene2.org/MyGene2/familyprofile/3070/genetic/gene	de novo	Ectropion of lower eyelids	HP:0007651	Likely pathogenic
478	KMT2D	2502.0	3070	https://mygene2.org/MyGene2/familyprofile/3070/genetic/gene	de novo	Prominent fingertip pads	HP:0001212	Likely pathogenic
479	KMT2D	2502.0	3070	https://mygene2.org/MyGene2/familyprofile/3070/genetic/gene	de novo	Ectropion	HP:0000656	Likely pathogenic
480	KMT2D	2502.0	3070	https://mygene2.org/MyGene2/familyprofile/3070/genetic/gene	de novo	Global developmental delay	HP:0001263	Likely pathogenic
481	KMT2D	2502.0	3070	https://mygene2.org/MyGene2/familyprofile/3070/genetic/gene	de novo	Atrial septal defect	HP:0001631	Likely pathogenic
482	KMT2D	2502.0	3070	https://mygene2.org/MyGene2/familyprofile/3070/genetic/gene	de novo	Depressed nasal tip	HP:0000437	Likely pathogenic
483	KMT2D	2502.0	3070	https://mygene2.org/MyGene2/familyprofile/3070/genetic/gene	de novo	Abnormal cardiac septum morphology	HP:0001671	Likely pathogenic
484	KMT2D	2502.0	3070	https://mygene2.org/MyGene2/familyprofile/3070/genetic/gene	de novo	Recurrent otitis media	HP:0000403	Likely pathogenic
485	KMT2D	2502.0	3070	https://mygene2.org/MyGene2/familyprofile/3070/genetic/gene	de novo	Intellectual disability	HP:0001249	Likely pathogenic
486	KMT2D	2502.0	3070	https://mygene2.org/MyGene2/familyprofile/3070/genetic/gene	de novo	Large earlobe	HP:0009748	Likely pathogenic
487	KMT2D	2502.0	3070	https://mygene2.org/MyGene2/familyprofile/3070/genetic/gene	de novo	Otitis media	HP:0000388	Likely pathogenic
488	KMT2D	2502.0	3070	https://mygene2.org/MyGene2/familyprofile/3070/genetic/gene	de novo	Highly arched eyebrow	HP:0002553	Likely pathogenic
489	KMT2D	2502.0	3070	https://mygene2.org/MyGene2/familyprofile/3070/genetic/gene	de novo	Short 5th finger	HP:0009237	Likely pathogenic
490	KMT2D	2502.0	3070	https://mygene2.org/MyGene2/familyprofile/3070/genetic/gene	de novo	Cleft palate	HP:0000175	Likely pathogenic
491	KMT2D	2506.0	1100	https://mygene2.org/MyGene2/familyprofile/1100/genetic/gene	de novo	Abnormality of the skeletal system	HP:0000924	Likely pathogenic
492	KMT2D	2506.0	1100	https://mygene2.org/MyGene2/familyprofile/1100/genetic/gene	de novo	Sparse lateral eyebrow	HP:0005338	Likely pathogenic
493	KMT2D	2506.0	1100	https://mygene2.org/MyGene2/familyprofile/1100/genetic/gene	de novo	Highly arched eyebrow	HP:0002553	Likely pathogenic
494	KMT2D	2506.0	1100	https://mygene2.org/MyGene2/familyprofile/1100/genetic/gene	de novo	Muscular hypotonia	HP:0001252	Likely pathogenic
495	KMT2D	2506.0	1100	https://mygene2.org/MyGene2/familyprofile/1100/genetic/gene	de novo	Depressed nasal tip	HP:0000437	Likely pathogenic
496	KMT2D	2506.0	1100	https://mygene2.org/MyGene2/familyprofile/1100/genetic/gene	de novo	Protruding ear	HP:0000411	Likely pathogenic
497	KMT2D	2506.0	1100	https://mygene2.org/MyGene2/familyprofile/1100/genetic/gene	de novo	Cleft palate	HP:0000175	Likely pathogenic
498	KMT2D	2506.0	1100	https://mygene2.org/MyGene2/familyprofile/1100/genetic/gene	de novo	Long palpebral fissure	HP:0000637	Likely pathogenic
499	KMT2D	2506.0	1100	https://mygene2.org/MyGene2/familyprofile/1100/genetic/gene	de novo	Membranoproliferative glomerulonephritis	HP:0000793	Likely pathogenic
500	KMT2D	2506.0	1100	https://mygene2.org/MyGene2/familyprofile/1100/genetic/gene	de novo	Exotropia	HP:0000577	Likely pathogenic
501	KMT2D	2506.0	1100	https://mygene2.org/MyGene2/familyprofile/1100/genetic/gene	de novo	Eversion of lateral third of lower eyelids	HP:0007655	Likely pathogenic
502	KMT2D	2235.0	924	https://mygene2.org/MyGene2/familyprofile/924/genetic/gene	de novo	Preauricular pit	HP:0004467	Likely pathogenic
503	KMT2D	2235.0	924	https://mygene2.org/MyGene2/familyprofile/924/genetic/gene	de novo	Protruding ear	HP:0000411	Likely pathogenic
504	KMT2D	2235.0	924	https://mygene2.org/MyGene2/familyprofile/924/genetic/gene	de novo	Velopharyngeal insufficiency	HP:0000220	Likely pathogenic
505	KMT2D	2235.0	924	https://mygene2.org/MyGene2/familyprofile/924/genetic/gene	de novo	Highly arched eyebrow	HP:0002553	Likely pathogenic
506	KMT2D	2235.0	924	https://mygene2.org/MyGene2/familyprofile/924/genetic/gene	de novo	Sparse lateral eyebrow	HP:0005338	Likely pathogenic
507	KMT2D	2235.0	924	https://mygene2.org/MyGene2/familyprofile/924/genetic/gene	de novo	Muscular hypotonia	HP:0001252	Likely pathogenic
508	KMT2D	2235.0	924	https://mygene2.org/MyGene2/familyprofile/924/genetic/gene	de novo	Bifid uvula	HP:0000193	Likely pathogenic
509	KMT2D	2235.0	924	https://mygene2.org/MyGene2/familyprofile/924/genetic/gene	de novo	Abnormality of the Eustachian tube	HP:0040115	Likely pathogenic
510	KMT2D	2235.0	924	https://mygene2.org/MyGene2/familyprofile/924/genetic/gene	de novo	Eversion of lateral third of lower eyelids	HP:0007655	Likely pathogenic
511	KMT2D	2235.0	924	https://mygene2.org/MyGene2/familyprofile/924/genetic/gene	de novo	Perimembranous ventricular septal defect	HP:0011682	Likely pathogenic
512	KMT2D	2235.0	924	https://mygene2.org/MyGene2/familyprofile/924/genetic/gene	de novo	Conductive hearing impairment	HP:0000405	Likely pathogenic
513	KMT2D	2235.0	924	https://mygene2.org/MyGene2/familyprofile/924/genetic/gene	de novo	Hypoplastic aortic arch	HP:0012304	Likely pathogenic
514	KMT2D	2235.0	924	https://mygene2.org/MyGene2/familyprofile/924/genetic/gene	de novo	Growth abnormality	HP:0001507	Likely pathogenic
515	KMT2D	2235.0	924	https://mygene2.org/MyGene2/familyprofile/924/genetic/gene	de novo	Abnormality of the skeletal system	HP:0000924	Likely pathogenic
516	KMT2D	2235.0	924	https://mygene2.org/MyGene2/familyprofile/924/genetic/gene	de novo	Bicuspid aortic valve	HP:0001647	Likely pathogenic
517	KMT2D	2235.0	924	https://mygene2.org/MyGene2/familyprofile/924/genetic/gene	de novo	Prominent fingertip pads	HP:0001212	Likely pathogenic
518	KMT2D	2235.0	924	https://mygene2.org/MyGene2/familyprofile/924/genetic/gene	de novo	Long palpebral fissure	HP:0000637	Likely pathogenic
519	KMT2D	2235.0	924	https://mygene2.org/MyGene2/familyprofile/924/genetic/gene	de novo	Long eyelashes	HP:0000527	Likely pathogenic
520	KMT2D	2235.0	924	https://mygene2.org/MyGene2/familyprofile/924/genetic/gene	de novo	Decreased body weight	HP:0004325	Likely pathogenic
521	KMT2D	2235.0	924	https://mygene2.org/MyGene2/familyprofile/924/genetic/gene	de novo	Short 5th finger	HP:0009237	Likely pathogenic
522	KMT2D	2235.0	924	https://mygene2.org/MyGene2/familyprofile/924/genetic/gene	de novo	Atria septal defect	HP:0001631	Likely pathogenic
523	KMT2D	2235.0	924	https://mygene2.org/MyGene2/familyprofile/924/genetic/gene	de novo	Cleft palate	HP:0000175	Likely pathogenic
524	KMT2D	2235.0	924	https://mygene2.org/MyGene2/familyprofile/924/genetic/gene	de novo	Coarctation of aorta	HP:0001680	Likely pathogenic
525	KMT2D	2554.0	1143	https://mygene2.org/MyGene2/familyprofile/1143/genetic/gene	de novo	Abnormality of the skeletal system	HP:0000924	Likely pathogenic
526	KMT2D	2554.0	1143	https://mygene2.org/MyGene2/familyprofile/1143/genetic/gene	de novo	Joint laxity	HP:0001388	Likely pathogenic
527	KMT2D	2554.0	1143	https://mygene2.org/MyGene2/familyprofile/1143/genetic/gene	de novo	Dental malocclusion	HP:0000689	Likely pathogenic
528	KMT2D	2554.0	1143	https://mygene2.org/MyGene2/familyprofile/1143/genetic/gene	de novo	Vesicoureteral reflux	HP:0000076	Likely pathogenic
529	KMT2D	2554.0	1143	https://mygene2.org/MyGene2/familyprofile/1143/genetic/gene	de novo	Blue sclerae	HP:0000592	Likely pathogenic
530	KMT2D	2554.0	1143	https://mygene2.org/MyGene2/familyprofile/1143/genetic/gene	de novo	Hypodontia	HP:0000668	Likely pathogenic
531	KMT2D	2554.0	1143	https://mygene2.org/MyGene2/familyprofile/1143/genetic/gene	de novo	Gastroesophageal reflux	HP:0002020	Likely pathogenic
532	KMT2D	2554.0	1143	https://mygene2.org/MyGene2/familyprofile/1143/genetic/gene	de novo	Sparse lateral eyebrow	HP:0005338	Likely pathogenic
533	KMT2D	2554.0	1143	https://mygene2.org/MyGene2/familyprofile/1143/genetic/gene	de novo	Muscular hypotonia	HP:0001252	Likely pathogenic
534	KMT2D	2554.0	1143	https://mygene2.org/MyGene2/familyprofile/1143/genetic/gene	de novo	Hip dysplasia	HP:0001385	Likely pathogenic
535	KMT2D	2554.0	1143	https://mygene2.org/MyGene2/familyprofile/1143/genetic/gene	de novo	Perimembranous ventricular septal defect	HP:0011682	Likely pathogenic
536	KMT2D	2554.0	1143	https://mygene2.org/MyGene2/familyprofile/1143/genetic/gene	de novo	Horseshoe kidney	HP:0000085	Likely pathogenic
537	KMT2D	2554.0	1143	https://mygene2.org/MyGene2/familyprofile/1143/genetic/gene	de novo	Eversion of lateral third of lower eyelids	HP:0007655	Likely pathogenic
538	KMT2D	2554.0	1143	https://mygene2.org/MyGene2/familyprofile/1143/genetic/gene	de novo	Bifid uvula	HP:0000193	Likely pathogenic
539	KMT2D	2554.0	1143	https://mygene2.org/MyGene2/familyprofile/1143/genetic/gene	de novo	Scoliosis	HP:0002650	Likely pathogenic
540	KMT2D	2554.0	1143	https://mygene2.org/MyGene2/familyprofile/1143/genetic/gene	de novo	Chronic otitis media	HP:0000389	Likely pathogenic
541	KMT2D	2554.0	1143	https://mygene2.org/MyGene2/familyprofile/1143/genetic/gene	de novo	Micrognathia	HP:0000347	Likely pathogenic
542	KMT2D	2554.0	1143	https://mygene2.org/MyGene2/familyprofile/1143/genetic/gene	de novo	Secundum atrial septal defect	HP:0001684	Likely pathogenic
543	KMT2D	2554.0	1143	https://mygene2.org/MyGene2/familyprofile/1143/genetic/gene	de novo	Cleft palate	HP:0000175	Likely pathogenic
544	KMT2D	6313.0	2992	https://mygene2.org/MyGene2/familyprofile/2992/genetic/gene	autosomal dominant	Depressed nasal tip	HP:0000437	Likely pathogenic
545	KMT2D	6313.0	2992	https://mygene2.org/MyGene2/familyprofile/2992/genetic/gene	autosomal dominant	Depressivity	HP:0000716	Likely pathogenic
546	KMT2D	6313.0	2992	https://mygene2.org/MyGene2/familyprofile/2992/genetic/gene	autosomal dominant	Abnormal heart morphology	HP:0001627	Likely pathogenic
547	KMT2D	6313.0	2992	https://mygene2.org/MyGene2/familyprofile/2992/genetic/gene	autosomal dominant	Recurrent pneumonia	HP:0006532	Likely pathogenic
548	KMT2D	6313.0	2992	https://mygene2.org/MyGene2/familyprofile/2992/genetic/gene	autosomal dominant	Recurrent urinary tract infections	HP:0000010	Likely pathogenic
549	KMT2D	6313.0	2992	https://mygene2.org/MyGene2/familyprofile/2992/genetic/gene	autosomal dominant	Intellectual disability	HP:0001249	Likely pathogenic
550	KMT2D	6313.0	2992	https://mygene2.org/MyGene2/familyprofile/2992/genetic/gene	autosomal dominant	Abnormality of the genitourinary system	HP:0000119	Likely pathogenic
551	KMT2D	6313.0	2992	https://mygene2.org/MyGene2/familyprofile/2992/genetic/gene	autosomal dominant	Growth delay	HP:0001510	Likely pathogenic
552	KMT2D	6313.0	2992	https://mygene2.org/MyGene2/familyprofile/2992/genetic/gene	autosomal dominant	Pneumonia	HP:0002090	Likely pathogenic
553	KMT2D	6313.0	2992	https://mygene2.org/MyGene2/familyprofile/2992/genetic/gene	autosomal dominant	Euryblepharon	HP:0012905	Likely pathogenic
554	KMT2D	6313.0	2992	https://mygene2.org/MyGene2/familyprofile/2992/genetic/gene	autosomal dominant	Autoimmunity	HP:0002960	Likely pathogenic
555	KMT2D	6313.0	2992	https://mygene2.org/MyGene2/familyprofile/2992/genetic/gene	autosomal dominant	Postnatal growth retardation	HP:0008897	Likely pathogenic
556	KMT2D	6313.0	2992	https://mygene2.org/MyGene2/familyprofile/2992/genetic/gene	autosomal dominant	Abnormality of the eye	HP:0000478	Likely pathogenic
557	KMT2D	6313.0	2992	https://mygene2.org/MyGene2/familyprofile/2992/genetic/gene	autosomal dominant	Recurrent otitis media	HP:0000403	Likely pathogenic
558	KMT2D	6313.0	2992	https://mygene2.org/MyGene2/familyprofile/2992/genetic/gene	autosomal dominant	Highly arched eyebrow	HP:0002553	Likely pathogenic
559	KMT2D	6313.0	2992	https://mygene2.org/MyGene2/familyprofile/2992/genetic/gene	autosomal dominant	Otitis media	HP:0000388	Likely pathogenic
560	KMT2D	6313.0	2992	https://mygene2.org/MyGene2/familyprofile/2992/genetic/gene	autosomal dominant	Cupped ear	HP:0000378	Likely pathogenic
561	KMT2D	2553.0	1142	https://mygene2.org/MyGene2/familyprofile/1142/genetic/gene	de novo	Joint laxity	HP:0001388	Likely pathogenic
562	KMT2D	2553.0	1142	https://mygene2.org/MyGene2/familyprofile/1142/genetic/gene	de novo	Bicuspid aortic valve	HP:0001647	Likely pathogenic
563	KMT2D	2553.0	1142	https://mygene2.org/MyGene2/familyprofile/1142/genetic/gene	de novo	Scoliosis	HP:0002650	Likely pathogenic
564	KMT2D	2553.0	1142	https://mygene2.org/MyGene2/familyprofile/1142/genetic/gene	de novo	Hypodontia	HP:0000668	Likely pathogenic
565	KMT2D	2553.0	1142	https://mygene2.org/MyGene2/familyprofile/1142/genetic/gene	de novo	Short stature	HP:0004322	Likely pathogenic
566	KMT2D	2553.0	1142	https://mygene2.org/MyGene2/familyprofile/1142/genetic/gene	de novo	Gynecomastia	HP:0000771	Likely pathogenic
567	KMT2D	2553.0	1142	https://mygene2.org/MyGene2/familyprofile/1142/genetic/gene	de novo	Mild neurosensory hearing impairment	HP:0008587	Likely pathogenic
568	KMT2D	2553.0	1142	https://mygene2.org/MyGene2/familyprofile/1142/genetic/gene	de novo	Abnormality of the skeletal system	HP:0000924	Likely pathogenic
569	KMT2D	2553.0	1142	https://mygene2.org/MyGene2/familyprofile/1142/genetic/gene	de novo	Long palpebral fissure	HP:0000637	Likely pathogenic
570	KMT2D	2553.0	1142	https://mygene2.org/MyGene2/familyprofile/1142/genetic/gene	de novo	Eversion of lateral third of lower eyelids	HP:0007655	Likely pathogenic
571	KMT2D	2553.0	1142	https://mygene2.org/MyGene2/familyprofile/1142/genetic/gene	de novo	Blue sclerae	HP:0000592	Likely pathogenic
572	KMT2D	2553.0	1142	https://mygene2.org/MyGene2/familyprofile/1142/genetic/gene	de novo	Aortic valve stenosis	HP:0001650	Likely pathogenic
573	KMT2D	2553.0	1142	https://mygene2.org/MyGene2/familyprofile/1142/genetic/gene	de novo	Hypoplasia of the corpus callosum	HP:0002079	Likely pathogenic
574	KMT2D	2553.0	1142	https://mygene2.org/MyGene2/familyprofile/1142/genetic/gene	de novo	Sparse lateral eyebrow	HP:0005338	Likely pathogenic
575	KMT2D	2553.0	1142	https://mygene2.org/MyGene2/familyprofile/1142/genetic/gene	de novo	Short nasal septum	HP:0000420	Likely pathogenic
576	KMT2D	2553.0	1142	https://mygene2.org/MyGene2/familyprofile/1142/genetic/gene	de novo	Muscular hypotonia	HP:0001252	Likely pathogenic
577	KMT2D	2553.0	1142	https://mygene2.org/MyGene2/familyprofile/1142/genetic/gene	de novo	Esotropia	HP:0000565	Likely pathogenic
578	KMT2D	2553.0	1142	https://mygene2.org/MyGene2/familyprofile/1142/genetic/gene	de novo	Prominent fingertip pads	HP:0001212	Likely pathogenic
579	KMT2D	2553.0	1142	https://mygene2.org/MyGene2/familyprofile/1142/genetic/gene	de novo	Posteriorly rotated ears	HP:0000358	Likely pathogenic
580	KMT2D	2553.0	1142	https://mygene2.org/MyGene2/familyprofile/1142/genetic/gene	de novo	Low posterior hairline	HP:0002162	Likely pathogenic
581	KMT2D	2553.0	1142	https://mygene2.org/MyGene2/familyprofile/1142/genetic/gene	de novo	Retinal coloboma	HP:0000480	Likely pathogenic
582	KMT2D	2553.0	1142	https://mygene2.org/MyGene2/familyprofile/1142/genetic/gene	de novo	Chronic otitis media	HP:0000389	Likely pathogenic
583	KMT2D	2553.0	1142	https://mygene2.org/MyGene2/familyprofile/1142/genetic/gene	de novo	Brachydactyly syndrome	HP:0001156	Likely pathogenic
584	KMT2D	2553.0	1142	https://mygene2.org/MyGene2/familyprofile/1142/genetic/gene	de novo	Anal atresia	HP:0002023	Likely pathogenic
585	KMT2D	6357.0	3024	https://mygene2.org/MyGene2/familyprofile/3024/genetic/gene	Somatic mosaicism	None found	HP:0009767	Likely pathogenic
586	KMT2D	6357.0	3024	https://mygene2.org/MyGene2/familyprofile/3024/genetic/gene	Somatic mosaicism	Ptosis	HP:0000508	Likely pathogenic
587	KMT2D	6357.0	3024	https://mygene2.org/MyGene2/familyprofile/3024/genetic/gene	Somatic mosaicism	Smooth philtrum	HP:0000319	Likely pathogenic
588	KMT2D	6357.0	3024	https://mygene2.org/MyGene2/familyprofile/3024/genetic/gene	Somatic mosaicism	Tapered finger	HP:0001182	Likely pathogenic
589	KMT2D	6357.0	3024	https://mygene2.org/MyGene2/familyprofile/3024/genetic/gene	Somatic mosaicism	None found	HP:0000957	Likely pathogenic
590	KMT2D	6357.0	3024	https://mygene2.org/MyGene2/familyprofile/3024/genetic/gene	Somatic mosaicism	Prominent ear helix	HP:0009904	Likely pathogenic
591	KMT2D	6357.0	3024	https://mygene2.org/MyGene2/familyprofile/3024/genetic/gene	Somatic mosaicism	Protruding ear	HP:0000411	Likely pathogenic
592	KMT2D	6357.0	3024	https://mygene2.org/MyGene2/familyprofile/3024/genetic/gene	Somatic mosaicism	Clinodactyly of the 5th finger	HP:0004209	Likely pathogenic
593	KMT2D	6357.0	3024	https://mygene2.org/MyGene2/familyprofile/3024/genetic/gene	Somatic mosaicism	Short phalanx of finger	HP:0009803	Likely pathogenic
594	KMT2D	6357.0	3024	https://mygene2.org/MyGene2/familyprofile/3024/genetic/gene	Somatic mosaicism	Facial asymmetry	HP:0000324	Likely pathogenic
595	KMT2D	6357.0	3024	https://mygene2.org/MyGene2/familyprofile/3024/genetic/gene	Somatic mosaicism	Long palpebral fissure	HP:0000637	Likely pathogenic
596	KMT2D	6357.0	3024	https://mygene2.org/MyGene2/familyprofile/3024/genetic/gene	Somatic mosaicism	Eclabion	HP:0012472	Likely pathogenic
597	KMT2D	6357.0	3024	https://mygene2.org/MyGene2/familyprofile/3024/genetic/gene	Somatic mosaicism	None found	HP:0009408	Likely pathogenic
598	KMT2D	6357.0	3024	https://mygene2.org/MyGene2/familyprofile/3024/genetic/gene	Somatic mosaicism	Hemiatrophy	HP:0100556	Likely pathogenic
599	KMT2D	6357.0	3024	https://mygene2.org/MyGene2/familyprofile/3024/genetic/gene	Somatic mosaicism	Sparse lateral eyebrow	HP:0005338	Likely pathogenic
600	KMT2D	6357.0	3024	https://mygene2.org/MyGene2/familyprofile/3024/genetic/gene	Somatic mosaicism	Abnormality of the ear	HP:0000598	Likely pathogenic
601	KMT2D	6357.0	3024	https://mygene2.org/MyGene2/familyprofile/3024/genetic/gene	Somatic mosaicism	Abnormality of the helix	HP:0011039	Likely pathogenic
602	KMT2D	6357.0	3024	https://mygene2.org/MyGene2/familyprofile/3024/genetic/gene	Somatic mosaicism	Macrotia	HP:0000400	Likely pathogenic
603	KMT2D	6357.0	3024	https://mygene2.org/MyGene2/familyprofile/3024/genetic/gene	Somatic mosaicism	Clinodactyly	HP:0030084	Likely pathogenic
604	KMT2D	2651.0	1216	https://mygene2.org/MyGene2/familyprofile/1216/genetic/gene	de novo	Protruding ear	HP:0000411	Likely pathogenic
605	KMT2D	2651.0	1216	https://mygene2.org/MyGene2/familyprofile/1216/genetic/gene	de novo	Thrombocytopenia	HP:0001873	Likely pathogenic
606	KMT2D	2651.0	1216	https://mygene2.org/MyGene2/familyprofile/1216/genetic/gene	de novo	Sparse lateral eyebrow	HP:0005338	Likely pathogenic
607	KMT2D	2651.0	1216	https://mygene2.org/MyGene2/familyprofile/1216/genetic/gene	de novo	Hydronephrosis	HP:0000126	Likely pathogenic
608	KMT2D	2651.0	1216	https://mygene2.org/MyGene2/familyprofile/1216/genetic/gene	de novo	Bilateral ptosis	HP:0001488	Likely pathogenic
609	KMT2D	2651.0	1216	https://mygene2.org/MyGene2/familyprofile/1216/genetic/gene	de novo	Muscular hypotonia	HP:0001252	Likely pathogenic
610	KMT2D	2651.0	1216	https://mygene2.org/MyGene2/familyprofile/1216/genetic/gene	de novo	Horseshoe kidney	HP:0000085	Likely pathogenic
611	KMT2D	2651.0	1216	https://mygene2.org/MyGene2/familyprofile/1216/genetic/gene	de novo	Abnormality of the skeletal system	HP:0000924	Likely pathogenic
612	KMT2D	2651.0	1216	https://mygene2.org/MyGene2/familyprofile/1216/genetic/gene	de novo	Perimembranous ventricular septal defect	HP:0011682	Likely pathogenic
613	KMT2D	2651.0	1216	https://mygene2.org/MyGene2/familyprofile/1216/genetic/gene	de novo	High palate	HP:0000218	Likely pathogenic
614	KMT2D	2509.0	1102	https://mygene2.org/MyGene2/familyprofile/1102/genetic/gene	de novo	Long palpebral fissure	HP:0000637	Likely pathogenic
615	KMT2D	2509.0	1102	https://mygene2.org/MyGene2/familyprofile/1102/genetic/gene	de novo	Prominent fingertip pads	HP:0001212	Likely pathogenic
616	KMT2D	2509.0	1102	https://mygene2.org/MyGene2/familyprofile/1102/genetic/gene	de novo	Protruding ear	HP:0000411	Likely pathogenic
617	KMT2D	2509.0	1102	https://mygene2.org/MyGene2/familyprofile/1102/genetic/gene	de novo	Depressed nasal tip	HP:0000437	Likely pathogenic
618	KMT2D	2509.0	1102	https://mygene2.org/MyGene2/familyprofile/1102/genetic/gene	de novo	Eversion of lateral third of lower eyelids	HP:0007655	Likely pathogenic
619	KMT2D	2509.0	1102	https://mygene2.org/MyGene2/familyprofile/1102/genetic/gene	de novo	Sparse lateral eyebrow	HP:0005338	Likely pathogenic
620	KMT2D	2509.0	1102	https://mygene2.org/MyGene2/familyprofile/1102/genetic/gene	de novo	Abnormality of the skeletal system	HP:0000924	Likely pathogenic
621	KMT2D	2509.0	1102	https://mygene2.org/MyGene2/familyprofile/1102/genetic/gene	de novo	Highly arched eyebrow	HP:0002553	Likely pathogenic
622	KMT2D	2509.0	1197	https://mygene2.org/MyGene2/familyprofile/1197/genetic/gene	de novo	Sparse lateral eyebrow	HP:0005338	Likely pathogenic
623	KMT2D	2509.0	1197	https://mygene2.org/MyGene2/familyprofile/1197/genetic/gene	de novo	Blue sclerae	HP:0000592	Likely pathogenic
624	KMT2D	2509.0	1197	https://mygene2.org/MyGene2/familyprofile/1197/genetic/gene	de novo	Eversion of lateral third of lower eyelids	HP:0007655	Likely pathogenic
625	KMT2D	2509.0	1197	https://mygene2.org/MyGene2/familyprofile/1197/genetic/gene	de novo	Abnormality of the skeletal system	HP:0000924	Likely pathogenic
626	KMT2D	2509.0	1197	https://mygene2.org/MyGene2/familyprofile/1197/genetic/gene	de novo	Kyphoscoliosis	HP:0002751	Likely pathogenic
627	KMT2D	2509.0	1197	https://mygene2.org/MyGene2/familyprofile/1197/genetic/gene	de novo	Strabismus	HP:0000486	Likely pathogenic
628	KMT2D	2509.0	1197	https://mygene2.org/MyGene2/familyprofile/1197/genetic/gene	de novo	Muscular hypotonia	HP:0001252	Likely pathogenic
629	KMT2D	2509.0	1197	https://mygene2.org/MyGene2/familyprofile/1197/genetic/gene	de novo	Protruding ear	HP:0000411	Likely pathogenic
630	KMT2D	2509.0	1197	https://mygene2.org/MyGene2/familyprofile/1197/genetic/gene	de novo	Wide nasal bridge	HP:0000431	Likely pathogenic
631	KMT2D	2509.0	1197	https://mygene2.org/MyGene2/familyprofile/1197/genetic/gene	de novo	Anterior segment dysgenesis	HP:0007700	Likely pathogenic
632	KMT2D	2509.0	1197	https://mygene2.org/MyGene2/familyprofile/1197/genetic/gene	de novo	Long eyelashes	HP:0000527	Likely pathogenic
633	KMT2D	2509.0	1197	https://mygene2.org/MyGene2/familyprofile/1197/genetic/gene	de novo	Patellar dislocation	HP:0002999	Likely pathogenic
634	KMT2D	2509.0	1197	https://mygene2.org/MyGene2/familyprofile/1197/genetic/gene	de novo	Long palpebral fissure	HP:0000637	Likely pathogenic
635	KMT2D	2711.0	1258	https://mygene2.org/MyGene2/familyprofile/1258/genetic/gene	de novo	Muscular hypotonia	HP:0001252	Uncertain significance
636	KMT2D	2711.0	1258	https://mygene2.org/MyGene2/familyprofile/1258/genetic/gene	de novo	Protruding ear	HP:0000411	Uncertain significance
637	KMT2D	2711.0	1258	https://mygene2.org/MyGene2/familyprofile/1258/genetic/gene	de novo	Widely spaced teeth	HP:0000687	Uncertain significance
638	KMT2D	2711.0	1258	https://mygene2.org/MyGene2/familyprofile/1258/genetic/gene	de novo	Eversion of lateral third of lower eyelids	HP:0007655	Uncertain significance
639	KMT2D	2711.0	1258	https://mygene2.org/MyGene2/familyprofile/1258/genetic/gene	de novo	Abnormality of the skeletal system	HP:0000924	Uncertain significance
640	KMT2D	2711.0	1258	https://mygene2.org/MyGene2/familyprofile/1258/genetic/gene	de novo	Conductive hearing impairment	HP:0000405	Uncertain significance
641	KMT2D	2711.0	1258	https://mygene2.org/MyGene2/familyprofile/1258/genetic/gene	de novo	Delayed puberty	HP:0000823	Uncertain significance
642	KMT2D	2711.0	1258	https://mygene2.org/MyGene2/familyprofile/1258/genetic/gene	de novo	Long eyelashes	HP:0000527	Uncertain significance
643	KMT2D	2711.0	1258	https://mygene2.org/MyGene2/familyprofile/1258/genetic/gene	de novo	Downturned corners of mouth	HP:0002714	Uncertain significance
644	KMT2D	2711.0	1258	https://mygene2.org/MyGene2/familyprofile/1258/genetic/gene	de novo	Ptosis	HP:0000508	Uncertain significance
645	KMT2D	2711.0	1258	https://mygene2.org/MyGene2/familyprofile/1258/genetic/gene	de novo	Sparse lateral eyebrow	HP:0005338	Uncertain significance
646	KMT2D	2711.0	1258	https://mygene2.org/MyGene2/familyprofile/1258/genetic/gene	de novo	Cleft palate	HP:0000175	Uncertain significance
647	KMT2D	6322.0	3005	https://mygene2.org/MyGene2/familyprofile/3005/genetic/gene	de novo	Global developmental delay	HP:0001263	Likely pathogenic
648	KMT2D	6322.0	3005	https://mygene2.org/MyGene2/familyprofile/3005/genetic/gene	de novo	Patent ductus arteriosus	HP:0001643	Likely pathogenic
649	KMT2D	6322.0	3005	https://mygene2.org/MyGene2/familyprofile/3005/genetic/gene	de novo	Strabismus	HP:0000486	Likely pathogenic
650	KMT2D	6322.0	3005	https://mygene2.org/MyGene2/familyprofile/3005/genetic/gene	de novo	Scoliosis	HP:0002650	Likely pathogenic
651	KMT2D	6322.0	3005	https://mygene2.org/MyGene2/familyprofile/3005/genetic/gene	de novo	Short stature	HP:0004322	Likely pathogenic
652	KMT2D	6322.0	3005	https://mygene2.org/MyGene2/familyprofile/3005/genetic/gene	de novo	Intellectual disability	HP:0001249	Likely pathogenic
653	KMT2D	6322.0	3005	https://mygene2.org/MyGene2/familyprofile/3005/genetic/gene	de novo	Wide nasal bridge	HP:0000431	Likely pathogenic
654	KMT2D	6322.0	3005	https://mygene2.org/MyGene2/familyprofile/3005/genetic/gene	de novo	Clinodactyly	HP:0030084	Likely pathogenic
655	KMT2D	6322.0	3005	https://mygene2.org/MyGene2/familyprofile/3005/genetic/gene	de novo	Prominent digit pad	HP:0011298	Likely pathogenic
656	KMT2D	6322.0	3005	https://mygene2.org/MyGene2/familyprofile/3005/genetic/gene	de novo	Ptosis	HP:0000508	Likely pathogenic
657	KMT2D	6322.0	3005	https://mygene2.org/MyGene2/familyprofile/3005/genetic/gene	de novo	Abnormal cardiac septum morphology	HP:0001671	Likely pathogenic
658	KMT2D	6322.0	3005	https://mygene2.org/MyGene2/familyprofile/3005/genetic/gene	de novo	Ventricular septal defect	HP:0001629	Likely pathogenic
659	KMT2D	6322.0	3005	https://mygene2.org/MyGene2/familyprofile/3005/genetic/gene	de novo	Ectropion of lower eyelids	HP:0007651	Likely pathogenic
660	KMT2D	6322.0	3005	https://mygene2.org/MyGene2/familyprofile/3005/genetic/gene	de novo	Seizures	HP:0001250	Likely pathogenic
661	KMT2D	6322.0	3005	https://mygene2.org/MyGene2/familyprofile/3005/genetic/gene	de novo	Interrupted aortic arch	HP:0011611	Likely pathogenic
662	KMT2D	6322.0	3005	https://mygene2.org/MyGene2/familyprofile/3005/genetic/gene	de novo	Cleft palate	HP:0000175	Likely pathogenic
663	KMT2D	6322.0	3005	https://mygene2.org/MyGene2/familyprofile/3005/genetic/gene	de novo	Depressed nasal tip	HP:0000437	Likely pathogenic
664	KMT2D	6322.0	3005	https://mygene2.org/MyGene2/familyprofile/3005/genetic/gene	de novo	Recurrent infections	HP:0002719	Likely pathogenic
665	KMT2D	6322.0	3005	https://mygene2.org/MyGene2/familyprofile/3005/genetic/gene	de novo	Sacral dimple	HP:0000960	Likely pathogenic
666	KMT2D	6322.0	3005	https://mygene2.org/MyGene2/familyprofile/3005/genetic/gene	de novo	Long palpebral fissure	HP:0000637	Likely pathogenic
667	KMT2D	2622.0	1195	https://mygene2.org/MyGene2/familyprofile/1195/genetic/gene	de novo	Highly arched eyebrow	HP:0002553	Likely pathogenic
668	KMT2D	2622.0	1195	https://mygene2.org/MyGene2/familyprofile/1195/genetic/gene	de novo	Gastroesophageal reflux	HP:0002020	Likely pathogenic
669	KMT2D	2622.0	1195	https://mygene2.org/MyGene2/familyprofile/1195/genetic/gene	de novo	Muscular hypotonia	HP:0001252	Likely pathogenic
670	KMT2D	2622.0	1195	https://mygene2.org/MyGene2/familyprofile/1195/genetic/gene	de novo	Protruding ear	HP:0000411	Likely pathogenic
671	KMT2D	2622.0	1195	https://mygene2.org/MyGene2/familyprofile/1195/genetic/gene	de novo	Blue sclerae	HP:0000592	Likely pathogenic
672	KMT2D	2622.0	1195	https://mygene2.org/MyGene2/familyprofile/1195/genetic/gene	de novo	Abnormality of the skeletal system	HP:0000924	Likely pathogenic
673	KMT2D	2622.0	1195	https://mygene2.org/MyGene2/familyprofile/1195/genetic/gene	de novo	Atria septal defect	HP:0001631	Likely pathogenic
674	KMT2D	2622.0	1195	https://mygene2.org/MyGene2/familyprofile/1195/genetic/gene	de novo	Long palpebral fissure	HP:0000637	Likely pathogenic
675	KMT2D	2622.0	1195	https://mygene2.org/MyGene2/familyprofile/1195/genetic/gene	de novo	Cleft palate	HP:0000175	Likely pathogenic
676	KMT2D	2622.0	1195	https://mygene2.org/MyGene2/familyprofile/1195/genetic/gene	de novo	Sparse lateral eyebrow	HP:0005338	Likely pathogenic
677	KMT2D	2622.0	1195	https://mygene2.org/MyGene2/familyprofile/1195/genetic/gene	de novo	Wide nasal bridge	HP:0000431	Likely pathogenic
678	KMT2D	2622.0	1195	https://mygene2.org/MyGene2/familyprofile/1195/genetic/gene	de novo	Eversion of lateral third of lower eyelids	HP:0007655	Likely pathogenic
679	KMT2D	2622.0	1195	https://mygene2.org/MyGene2/familyprofile/1195/genetic/gene	de novo	Depressed nasal tip	HP:0000437	Likely pathogenic
680	KMT2D	2632.0	1200	https://mygene2.org/MyGene2/familyprofile/1200/genetic/gene	de novo	Cupped ear	HP:0000378	Likely pathogenic
681	KMT2D	2632.0	1200	https://mygene2.org/MyGene2/familyprofile/1200/genetic/gene	de novo	Strabismus	HP:0000486	Likely pathogenic
682	KMT2D	2632.0	1200	https://mygene2.org/MyGene2/familyprofile/1200/genetic/gene	de novo	Scoliosis	HP:0002650	Likely pathogenic
683	KMT2D	2632.0	1200	https://mygene2.org/MyGene2/familyprofile/1200/genetic/gene	de novo	Hypermetropia	HP:0000540	Likely pathogenic
684	KMT2D	2632.0	1200	https://mygene2.org/MyGene2/familyprofile/1200/genetic/gene	de novo	Patellar dislocation	HP:0002999	Likely pathogenic
685	KMT2D	2632.0	1200	https://mygene2.org/MyGene2/familyprofile/1200/genetic/gene	de novo	Long palpebral fissure	HP:0000637	Likely pathogenic
686	KMT2D	2632.0	1200	https://mygene2.org/MyGene2/familyprofile/1200/genetic/gene	de novo	Muscular hypotonia	HP:0001252	Likely pathogenic
687	KMT2D	2632.0	1200	https://mygene2.org/MyGene2/familyprofile/1200/genetic/gene	de novo	Eversion of lateral third of lower eyelids	HP:0007655	Likely pathogenic
688	KMT2D	2632.0	1200	https://mygene2.org/MyGene2/familyprofile/1200/genetic/gene	de novo	Cleft palate	HP:0000175	Likely pathogenic
689	KMT2D	2632.0	1200	https://mygene2.org/MyGene2/familyprofile/1200/genetic/gene	de novo	Velopharyngeal insufficiency	HP:0000220	Likely pathogenic
690	KMT2D	2632.0	1200	https://mygene2.org/MyGene2/familyprofile/1200/genetic/gene	de novo	High palate	HP:0000218	Likely pathogenic
691	KMT2D	2632.0	1200	https://mygene2.org/MyGene2/familyprofile/1200/genetic/gene	de novo	Sparse lateral eyebrow	HP:0005338	Likely pathogenic
692	KMT2D	2632.0	1200	https://mygene2.org/MyGene2/familyprofile/1200/genetic/gene	de novo	Long eyelashes	HP:0000527	Likely pathogenic
693	KMT2D	2632.0	1200	https://mygene2.org/MyGene2/familyprofile/1200/genetic/gene	de novo	Abnormality of the skeletal system	HP:0000924	Likely pathogenic
694	KMT2D	2535.0	1123	https://mygene2.org/MyGene2/familyprofile/1123/genetic/gene	de novo	Protruding ear	HP:0000411	Likely pathogenic
695	KMT2D	2535.0	1123	https://mygene2.org/MyGene2/familyprofile/1123/genetic/gene	de novo	Depressed nasal tip	HP:0000437	Likely pathogenic
696	KMT2D	2535.0	1123	https://mygene2.org/MyGene2/familyprofile/1123/genetic/gene	de novo	Abnormality of the skeletal system	HP:0000924	Likely pathogenic
697	KMT2D	2535.0	1123	https://mygene2.org/MyGene2/familyprofile/1123/genetic/gene	de novo	Cryptorchidism	HP:0000028	Likely pathogenic
698	KMT2D	2535.0	1123	https://mygene2.org/MyGene2/familyprofile/1123/genetic/gene	de novo	Unilateral renal hypoplasia	HP:0012583	Likely pathogenic
699	KMT2D	2535.0	1123	https://mygene2.org/MyGene2/familyprofile/1123/genetic/gene	de novo	Highly arched eyebrow	HP:0002553	Likely pathogenic
700	KMT2D	2535.0	1123	https://mygene2.org/MyGene2/familyprofile/1123/genetic/gene	de novo	Ureteral duplication	HP:0000073	Likely pathogenic
701	KMT2D	2535.0	1123	https://mygene2.org/MyGene2/familyprofile/1123/genetic/gene	de novo	Eversion of lateral third of lower eyelids	HP:0007655	Likely pathogenic
702	KMT2D	2535.0	1123	https://mygene2.org/MyGene2/familyprofile/1123/genetic/gene	de novo	Long palpebral fissure	HP:0000637	Likely pathogenic
703	KMT2D	2535.0	1123	https://mygene2.org/MyGene2/familyprofile/1123/genetic/gene	de novo	Sparse lateral eyebrow	HP:0005338	Likely pathogenic
704	KMT2D	2699.0	1254	https://mygene2.org/MyGene2/familyprofile/1254/genetic/gene	autosomal dominant	Short 5th finger	HP:0009237	Likely pathogenic
705	KMT2D	2699.0	1254	https://mygene2.org/MyGene2/familyprofile/1254/genetic/gene	autosomal dominant	Depressed nasal tip	HP:0000437	Likely pathogenic
706	KMT2D	2699.0	1254	https://mygene2.org/MyGene2/familyprofile/1254/genetic/gene	autosomal dominant	Abnormality of the skeletal system	HP:0000924	Likely pathogenic
707	KMT2D	2699.0	1254	https://mygene2.org/MyGene2/familyprofile/1254/genetic/gene	autosomal dominant	Intellectual disability	HP:0001249	Likely pathogenic
708	KMT2D	2699.0	1254	https://mygene2.org/MyGene2/familyprofile/1254/genetic/gene	autosomal dominant	Prominent fingertip pads	HP:0001212	Likely pathogenic
709	KMT2D	2699.0	1254	https://mygene2.org/MyGene2/familyprofile/1254/genetic/gene	autosomal dominant	Protruding ear	HP:0000411	Likely pathogenic
710	KMT2D	2699.0	1254	https://mygene2.org/MyGene2/familyprofile/1254/genetic/gene	autosomal dominant	Eversion of lateral third of lower eyelids	HP:0007655	Likely pathogenic
711	KMT2D	2699.0	1254	https://mygene2.org/MyGene2/familyprofile/1254/genetic/gene	autosomal dominant	Long palpebral fissure	HP:0000637	Likely pathogenic
712	KMT2D	2699.0	1254	https://mygene2.org/MyGene2/familyprofile/1254/genetic/gene	autosomal dominant	Highly arched eyebrow	HP:0002553	Likely pathogenic
713	KMT2D	2699.0	1254	https://mygene2.org/MyGene2/familyprofile/1254/genetic/gene	autosomal dominant	Sparse lateral eyebrow	HP:0005338	Likely pathogenic
714	KMT2D	6358.0	3025	https://mygene2.org/MyGene2/familyprofile/3025/genetic/gene	Somatic mosaicism	Abnormal heart morphology	HP:0001627	Likely pathogenic
715	KMT2D	6358.0	3025	https://mygene2.org/MyGene2/familyprofile/3025/genetic/gene	Somatic mosaicism	Smooth philtrum	HP:0000319	Likely pathogenic
716	KMT2D	6358.0	3025	https://mygene2.org/MyGene2/familyprofile/3025/genetic/gene	Somatic mosaicism	Generalized joint laxity	HP:0002761	Likely pathogenic
717	KMT2D	6358.0	3025	https://mygene2.org/MyGene2/familyprofile/3025/genetic/gene	Somatic mosaicism	Hypertelorism	HP:0000316	Likely pathogenic
718	KMT2D	6358.0	3025	https://mygene2.org/MyGene2/familyprofile/3025/genetic/gene	Somatic mosaicism	None found	HP:0000369	Likely pathogenic
719	KMT2D	6358.0	3025	https://mygene2.org/MyGene2/familyprofile/3025/genetic/gene	Somatic mosaicism	Hip dysplasia	HP:0001385	Likely pathogenic
720	KMT2D	6358.0	3025	https://mygene2.org/MyGene2/familyprofile/3025/genetic/gene	Somatic mosaicism	Muscular hypotonia of the trunk	HP:0008936	Likely pathogenic
721	KMT2D	6358.0	3025	https://mygene2.org/MyGene2/familyprofile/3025/genetic/gene	Somatic mosaicism	Prominent fingertip pads	HP:0001212	Likely pathogenic
722	KMT2D	6358.0	3025	https://mygene2.org/MyGene2/familyprofile/3025/genetic/gene	Somatic mosaicism	Micrognathia	HP:0000347	Likely pathogenic
723	KMT2D	6358.0	3025	https://mygene2.org/MyGene2/familyprofile/3025/genetic/gene	Somatic mosaicism	Long philtrum	HP:0000343	Likely pathogenic
724	KMT2D	6358.0	3025	https://mygene2.org/MyGene2/familyprofile/3025/genetic/gene	Somatic mosaicism	Cupped ear	HP:0000378	Likely pathogenic
725	KMT2D	6358.0	3025	https://mygene2.org/MyGene2/familyprofile/3025/genetic/gene	Somatic mosaicism	Long palpebral fissure	HP:0000637	Likely pathogenic
726	KMT2D	2519.0	1108	https://mygene2.org/MyGene2/familyprofile/1108/genetic/gene	de novo	None found	HP:0009275	Suspected pathogenic
727	KMT2D	2519.0	1108	https://mygene2.org/MyGene2/familyprofile/1108/genetic/gene	de novo	Eversion of lateral third of lower eyelids	HP:0007655	Suspected pathogenic
728	KMT2D	2519.0	1108	https://mygene2.org/MyGene2/familyprofile/1108/genetic/gene	de novo	Conductive hearing impairment	HP:0000405	Suspected pathogenic
729	KMT2D	2519.0	1108	https://mygene2.org/MyGene2/familyprofile/1108/genetic/gene	de novo	Sparse lateral eyebrow	HP:0005338	Suspected pathogenic
730	KMT2D	2519.0	1108	https://mygene2.org/MyGene2/familyprofile/1108/genetic/gene	de novo	Hip dislocation	HP:0002827	Suspected pathogenic
731	KMT2D	2519.0	1108	https://mygene2.org/MyGene2/familyprofile/1108/genetic/gene	de novo	Menstrual irregularities	HP:0000858	Suspected pathogenic
732	KMT2D	2519.0	1108	https://mygene2.org/MyGene2/familyprofile/1108/genetic/gene	de novo	Scoliosis	HP:0002650	Suspected pathogenic
733	KMT2D	2519.0	1108	https://mygene2.org/MyGene2/familyprofile/1108/genetic/gene	de novo	Abnormality of the skeletal system	HP:0000924	Suspected pathogenic
734	KMT2D	2519.0	1108	https://mygene2.org/MyGene2/familyprofile/1108/genetic/gene	de novo	Bifid uvula	HP:0000193	Suspected pathogenic
735	KMT2D	2519.0	1108	https://mygene2.org/MyGene2/familyprofile/1108/genetic/gene	de novo	Agenesis of mandibular central incisor	HP:0006355	Suspected pathogenic
736	KMT2D	2519.0	1108	https://mygene2.org/MyGene2/familyprofile/1108/genetic/gene	de novo	Short finger	HP:0009381	Suspected pathogenic
737	KMT2D	2519.0	1108	https://mygene2.org/MyGene2/familyprofile/1108/genetic/gene	de novo	Clinodactyly of the 5th finger	HP:0004209	Suspected pathogenic
738	KMT2D	2519.0	1108	https://mygene2.org/MyGene2/familyprofile/1108/genetic/gene	de novo	Recurrent otitis media	HP:0000403	Suspected pathogenic
739	KMT2D	2519.0	1108	https://mygene2.org/MyGene2/familyprofile/1108/genetic/gene	de novo	Premature thelarche	HP:0010314	Suspected pathogenic
740	KMT2D	2519.0	1108	https://mygene2.org/MyGene2/familyprofile/1108/genetic/gene	de novo	Muscular hypotonia	HP:0001252	Suspected pathogenic
741	KMT2D	2519.0	1108	https://mygene2.org/MyGene2/familyprofile/1108/genetic/gene	de novo	Hypertelorism	HP:0000316	Suspected pathogenic
742	KMT2D	2543.0	1133	https://mygene2.org/MyGene2/familyprofile/1133/genetic/gene	de novo	Growth hormone deficiency	HP:0000824	Likely pathogenic
743	KMT2D	2543.0	1133	https://mygene2.org/MyGene2/familyprofile/1133/genetic/gene	de novo	Muscular hypotonia	HP:0001252	Likely pathogenic
744	KMT2D	2543.0	1133	https://mygene2.org/MyGene2/familyprofile/1133/genetic/gene	de novo	Mild hearing impairment	HP:0012712	Likely pathogenic
745	KMT2D	2543.0	1133	https://mygene2.org/MyGene2/familyprofile/1133/genetic/gene	de novo	Long palpebral fissure	HP:0000637	Likely pathogenic
746	KMT2D	2543.0	1133	https://mygene2.org/MyGene2/familyprofile/1133/genetic/gene	de novo	Prominent fingertip pads	HP:0001212	Likely pathogenic
747	KMT2D	2543.0	1133	https://mygene2.org/MyGene2/familyprofile/1133/genetic/gene	de novo	Corneal opacity	HP:0007957	Likely pathogenic
748	KMT2D	2543.0	1133	https://mygene2.org/MyGene2/familyprofile/1133/genetic/gene	de novo	Abnormality of the skeletal system	HP:0000924	Likely pathogenic
749	KMT2D	2543.0	1133	https://mygene2.org/MyGene2/familyprofile/1133/genetic/gene	de novo	Seizures	HP:0001250	Likely pathogenic
750	KMT2D	2543.0	1133	https://mygene2.org/MyGene2/familyprofile/1133/genetic/gene	de novo	Eversion of lateral third of lower eyelids	HP:0007655	Likely pathogenic
751	KMT2D	2543.0	1133	https://mygene2.org/MyGene2/familyprofile/1133/genetic/gene	de novo	Cleft palate	HP:0000175	Likely pathogenic
752	KMT2D	2543.0	1133	https://mygene2.org/MyGene2/familyprofile/1133/genetic/gene	de novo	Ureteral obstruction	HP:0006000	Likely pathogenic
753	KMT2D	2543.0	1133	https://mygene2.org/MyGene2/familyprofile/1133/genetic/gene	de novo	Ptosis	HP:0000508	Likely pathogenic
754	KMT2D	2543.0	1133	https://mygene2.org/MyGene2/familyprofile/1133/genetic/gene	de novo	Otitis media	HP:0000388	Likely pathogenic
755	KMT2D	2543.0	1133	https://mygene2.org/MyGene2/familyprofile/1133/genetic/gene	de novo	Highly arched eyebrow	HP:0002553	Likely pathogenic
756	KMT2D	2543.0	1133	https://mygene2.org/MyGene2/familyprofile/1133/genetic/gene	de novo	Abnormality of the Eustachian tube	HP:0040115	Likely pathogenic
757	KMT2D	2543.0	1133	https://mygene2.org/MyGene2/familyprofile/1133/genetic/gene	de novo	Short 5th finger	HP:0009237	Likely pathogenic
758	KMT2D	2543.0	1133	https://mygene2.org/MyGene2/familyprofile/1133/genetic/gene	de novo	Long eyelashes	HP:0000527	Likely pathogenic
759	KMT2D	2543.0	1133	https://mygene2.org/MyGene2/familyprofile/1133/genetic/gene	de novo	Hypertelorism	HP:0000316	Likely pathogenic
760	KMT2D	2543.0	1133	https://mygene2.org/MyGene2/familyprofile/1133/genetic/gene	de novo	Protruding ear	HP:0000411	Likely pathogenic
761	KMT2D	2543.0	1133	https://mygene2.org/MyGene2/familyprofile/1133/genetic/gene	de novo	Strabismus	HP:0000486	Likely pathogenic
762	KMT2D	6323.0	3006	https://mygene2.org/MyGene2/familyprofile/3006/genetic/gene	de novo	Abnormality of the pinna	HP:0000377	Likely pathogenic
763	KMT2D	6323.0	3006	https://mygene2.org/MyGene2/familyprofile/3006/genetic/gene	de novo	Highly arched eyebrow	HP:0002553	Likely pathogenic
764	KMT2D	6323.0	3006	https://mygene2.org/MyGene2/familyprofile/3006/genetic/gene	de novo	Ectropion of lower eyelids	HP:0007651	Likely pathogenic
765	KMT2D	6323.0	3006	https://mygene2.org/MyGene2/familyprofile/3006/genetic/gene	de novo	Long palpebral fissure	HP:0000637	Likely pathogenic
766	KMT2D	6323.0	3006	https://mygene2.org/MyGene2/familyprofile/3006/genetic/gene	de novo	Strabismus	HP:0000486	Likely pathogenic
767	KMT2D	6323.0	3006	https://mygene2.org/MyGene2/familyprofile/3006/genetic/gene	de novo	Clinodactyly	HP:0030084	Likely pathogenic
768	KMT2D	6323.0	3006	https://mygene2.org/MyGene2/familyprofile/3006/genetic/gene	de novo	Prominent digit pad	HP:0011298	Likely pathogenic
769	KMT2D	6323.0	3006	https://mygene2.org/MyGene2/familyprofile/3006/genetic/gene	de novo	Global developmental delay	HP:0001263	Likely pathogenic
770	KMT2D	6323.0	3006	https://mygene2.org/MyGene2/familyprofile/3006/genetic/gene	de novo	Wide nasal bridge	HP:0000431	Likely pathogenic
771	KMT2D	6323.0	3006	https://mygene2.org/MyGene2/familyprofile/3006/genetic/gene	de novo	Depressed nasal tip	HP:0000437	Likely pathogenic
772	KMT2D	6323.0	3006	https://mygene2.org/MyGene2/familyprofile/3006/genetic/gene	de novo	Intellectual disability	HP:0001249	Likely pathogenic
773	KMT2D	2677.0	1239	https://mygene2.org/MyGene2/familyprofile/1239/genetic/gene	de novo	Highly arched eyebrow	HP:0002553	Likely pathogenic
774	KMT2D	2677.0	1239	https://mygene2.org/MyGene2/familyprofile/1239/genetic/gene	de novo	Protruding ear	HP:0000411	Likely pathogenic
775	KMT2D	2677.0	1239	https://mygene2.org/MyGene2/familyprofile/1239/genetic/gene	de novo	Muscular hypotonia	HP:0001252	Likely pathogenic
776	KMT2D	2677.0	1239	https://mygene2.org/MyGene2/familyprofile/1239/genetic/gene	de novo	Sparse lateral eyebrow	HP:0005338	Likely pathogenic
777	KMT2D	2677.0	1239	https://mygene2.org/MyGene2/familyprofile/1239/genetic/gene	de novo	Depressed nasal tip	HP:0000437	Likely pathogenic
778	KMT2D	2677.0	1239	https://mygene2.org/MyGene2/familyprofile/1239/genetic/gene	de novo	Long palpebral fissure	HP:0000637	Likely pathogenic
779	KMT2D	2677.0	1239	https://mygene2.org/MyGene2/familyprofile/1239/genetic/gene	de novo	Eversion of lateral third of lower eyelids	HP:0007655	Likely pathogenic
780	KMT2D	2677.0	1239	https://mygene2.org/MyGene2/familyprofile/1239/genetic/gene	de novo	Duplicated collecting system	HP:0000081	Likely pathogenic
781	KMT2D	2677.0	1239	https://mygene2.org/MyGene2/familyprofile/1239/genetic/gene	de novo	Abnormality of the skeletal system	HP:0000924	Likely pathogenic
782	KMT2D	2677.0	1239	https://mygene2.org/MyGene2/familyprofile/1239/genetic/gene	de novo	Gastroesophageal reflux	HP:0002020	Likely pathogenic
783	KMT2D	2512.0	1105	https://mygene2.org/MyGene2/familyprofile/1105/genetic/gene	de novo	Depressed nasal tip	HP:0000437	Likely pathogenic
784	KMT2D	2512.0	1105	https://mygene2.org/MyGene2/familyprofile/1105/genetic/gene	de novo	Prominent fingertip pads	HP:0001212	Likely pathogenic
785	KMT2D	2512.0	1105	https://mygene2.org/MyGene2/familyprofile/1105/genetic/gene	de novo	Sparse lateral eyebrow	HP:0005338	Likely pathogenic
786	KMT2D	2512.0	1105	https://mygene2.org/MyGene2/familyprofile/1105/genetic/gene	de novo	Long palpebral fissure	HP:0000637	Likely pathogenic
787	KMT2D	2512.0	1105	https://mygene2.org/MyGene2/familyprofile/1105/genetic/gene	de novo	Abnormality of the skeletal system	HP:0000924	Likely pathogenic
788	KMT2D	2512.0	1105	https://mygene2.org/MyGene2/familyprofile/1105/genetic/gene	de novo	Eversion of lateral third of lower eyelids	HP:0007655	Likely pathogenic
789	KMT2D	2512.0	1105	https://mygene2.org/MyGene2/familyprofile/1105/genetic/gene	de novo	Protruding ear	HP:0000411	Likely pathogenic
790	KMT2D	2512.0	1105	https://mygene2.org/MyGene2/familyprofile/1105/genetic/gene	de novo	Intellectual disability	HP:0001249	Likely pathogenic
791	KMT2D	2512.0	1105	https://mygene2.org/MyGene2/familyprofile/1105/genetic/gene	de novo	Short 5th finger	HP:0009237	Likely pathogenic
792	KMT2D	2512.0	1105	https://mygene2.org/MyGene2/familyprofile/1105/genetic/gene	de novo	Highly arched eyebrow	HP:0002553	Likely pathogenic
793	KMT2D	2240.0	928	https://mygene2.org/MyGene2/familyprofile/928/genetic/gene	unknown / other	Highly arched eyebrow	HP:0002553	Uncertain significance
794	KMT2D	2240.0	928	https://mygene2.org/MyGene2/familyprofile/928/genetic/gene	unknown / other	Short 5th finger	HP:0009237	Uncertain significance
795	KMT2D	2240.0	928	https://mygene2.org/MyGene2/familyprofile/928/genetic/gene	unknown / other	Otitis media	HP:0000388	Uncertain significance
796	KMT2D	2240.0	928	https://mygene2.org/MyGene2/familyprofile/928/genetic/gene	unknown / other	Perimembranous ventricular septal defect	HP:0011682	Uncertain significance
797	KMT2D	2240.0	928	https://mygene2.org/MyGene2/familyprofile/928/genetic/gene	unknown / other	Hyperhidrosis	HP:0000975	Uncertain significance
798	KMT2D	2240.0	928	https://mygene2.org/MyGene2/familyprofile/928/genetic/gene	unknown / other	Reduced number of teeth	HP:0009804	Uncertain significance
799	KMT2D	2240.0	928	https://mygene2.org/MyGene2/familyprofile/928/genetic/gene	unknown / other	Long eyelashes	HP:0000527	Uncertain significance
800	KMT2D	2240.0	928	https://mygene2.org/MyGene2/familyprofile/928/genetic/gene	unknown / other	Hearing impairment	HP:0000365	Uncertain significance
801	KMT2D	2240.0	928	https://mygene2.org/MyGene2/familyprofile/928/genetic/gene	unknown / other	Atria septal defect	HP:0001631	Uncertain significance
802	KMT2D	2240.0	928	https://mygene2.org/MyGene2/familyprofile/928/genetic/gene	unknown / other	Abnormality of the skeletal system	HP:0000924	Uncertain significance
803	KMT2D	2240.0	928	https://mygene2.org/MyGene2/familyprofile/928/genetic/gene	unknown / other	Joint hyperflexibility	HP:0005692	Uncertain significance
804	KMT2D	2240.0	928	https://mygene2.org/MyGene2/familyprofile/928/genetic/gene	unknown / other	Coarctation of aorta	HP:0001680	Uncertain significance
805	KMT2D	2240.0	928	https://mygene2.org/MyGene2/familyprofile/928/genetic/gene	unknown / other	Thin nail	HP:0001816	Uncertain significance
806	KMT2D	2240.0	928	https://mygene2.org/MyGene2/familyprofile/928/genetic/gene	unknown / other	Bicuspid aortic valve	HP:0001647	Uncertain significance
807	KMT2D	2240.0	928	https://mygene2.org/MyGene2/familyprofile/928/genetic/gene	unknown / other	Prominent fingertip pads	HP:0001212	Uncertain significance
808	KMT2D	2240.0	928	https://mygene2.org/MyGene2/familyprofile/928/genetic/gene	unknown / other	Eversion of lateral third of lower eyelids	HP:0007655	Uncertain significance
809	KMT2D	2240.0	928	https://mygene2.org/MyGene2/familyprofile/928/genetic/gene	unknown / other	Ptosis	HP:0000508	Uncertain significance
810	KMT2D	2240.0	928	https://mygene2.org/MyGene2/familyprofile/928/genetic/gene	unknown / other	Long palpebral fissure	HP:0000637	Uncertain significance
811	KMT2D	2240.0	928	https://mygene2.org/MyGene2/familyprofile/928/genetic/gene	unknown / other	Abnormality of the antihelix	HP:0009738	Uncertain significance
812	KMT2D	2240.0	928	https://mygene2.org/MyGene2/familyprofile/928/genetic/gene	unknown / other	Protruding ear	HP:0000411	Uncertain significance
813	KMT2D	2240.0	928	https://mygene2.org/MyGene2/familyprofile/928/genetic/gene	unknown / other	Muscular hypotonia	HP:0001252	Uncertain significance
814	KMT2D	2647.0	1213	https://mygene2.org/MyGene2/familyprofile/1213/genetic/gene	de novo	Seizures	HP:0001250	Likely pathogenic
815	KMT2D	2647.0	1213	https://mygene2.org/MyGene2/familyprofile/1213/genetic/gene	de novo	Muscular hypotonia	HP:0001252	Likely pathogenic
816	KMT2D	2647.0	1213	https://mygene2.org/MyGene2/familyprofile/1213/genetic/gene	de novo	Cortical visual impairment	HP:0100704	Likely pathogenic
817	KMT2D	2647.0	1213	https://mygene2.org/MyGene2/familyprofile/1213/genetic/gene	de novo	Hypertelorism	HP:0000316	Likely pathogenic
818	KMT2D	2647.0	1213	https://mygene2.org/MyGene2/familyprofile/1213/genetic/gene	de novo	Cerebral palsy	HP:0100021	Likely pathogenic
819	KMT2D	2647.0	1213	https://mygene2.org/MyGene2/familyprofile/1213/genetic/gene	de novo	Eczema	HP:0000964	Likely pathogenic
820	KMT2D	2647.0	1213	https://mygene2.org/MyGene2/familyprofile/1213/genetic/gene	de novo	Short stature	HP:0004322	Likely pathogenic
821	KMT2D	2647.0	1213	https://mygene2.org/MyGene2/familyprofile/1213/genetic/gene	de novo	Short 5th finger	HP:0009237	Likely pathogenic
822	KMT2D	2647.0	1213	https://mygene2.org/MyGene2/familyprofile/1213/genetic/gene	de novo	Long eyelashes	HP:0000527	Likely pathogenic
823	KMT2D	2647.0	1213	https://mygene2.org/MyGene2/familyprofile/1213/genetic/gene	de novo	Gastroesophageal reflux	HP:0002020	Likely pathogenic
824	KMT2D	2647.0	1213	https://mygene2.org/MyGene2/familyprofile/1213/genetic/gene	de novo	Hyperhidrosis	HP:0000975	Likely pathogenic
825	KMT2D	2647.0	1213	https://mygene2.org/MyGene2/familyprofile/1213/genetic/gene	de novo	Strabismus	HP:0000486	Likely pathogenic
826	KMT2D	2647.0	1213	https://mygene2.org/MyGene2/familyprofile/1213/genetic/gene	de novo	Abnormality of the trachea	HP:0002778	Likely pathogenic
827	KMT2D	2647.0	1213	https://mygene2.org/MyGene2/familyprofile/1213/genetic/gene	de novo	Long palpebral fissure	HP:0000637	Likely pathogenic
828	KMT2D	2647.0	1213	https://mygene2.org/MyGene2/familyprofile/1213/genetic/gene	de novo	Wide nasal bridge	HP:0000431	Likely pathogenic
829	KMT2D	2647.0	1213	https://mygene2.org/MyGene2/familyprofile/1213/genetic/gene	de novo	Highly arched eyebrow	HP:0002553	Likely pathogenic
830	KMT2D	2647.0	1213	https://mygene2.org/MyGene2/familyprofile/1213/genetic/gene	de novo	Protruding ear	HP:0000411	Likely pathogenic
831	KMT2D	2647.0	1213	https://mygene2.org/MyGene2/familyprofile/1213/genetic/gene	de novo	Abnormality of the skeletal system	HP:0000924	Likely pathogenic
832	KMT2D	2647.0	1213	https://mygene2.org/MyGene2/familyprofile/1213/genetic/gene	de novo	Hyperkeratosis pilaris	HP:0040180	Likely pathogenic
833	KMT2D	2647.0	1213	https://mygene2.org/MyGene2/familyprofile/1213/genetic/gene	de novo	Hearing impairment	HP:0000365	Likely pathogenic
834	KMT2D	2647.0	1213	https://mygene2.org/MyGene2/familyprofile/1213/genetic/gene	de novo	Cleft palate	HP:0000175	Likely pathogenic
835	KMT2D	6325.0	3008	https://mygene2.org/MyGene2/familyprofile/3008/genetic/gene	de novo	Wide nasal bridge	HP:0000431	Likely pathogenic
836	KMT2D	6325.0	3008	https://mygene2.org/MyGene2/familyprofile/3008/genetic/gene	de novo	Cleft palate	HP:0000175	Likely pathogenic
837	KMT2D	6325.0	3008	https://mygene2.org/MyGene2/familyprofile/3008/genetic/gene	de novo	Clinodactyly	HP:0030084	Likely pathogenic
838	KMT2D	6325.0	3008	https://mygene2.org/MyGene2/familyprofile/3008/genetic/gene	de novo	Intellectual disability	HP:0001249	Likely pathogenic
839	KMT2D	6325.0	3008	https://mygene2.org/MyGene2/familyprofile/3008/genetic/gene	de novo	Global developmental delay	HP:0001263	Likely pathogenic
840	KMT2D	6325.0	3008	https://mygene2.org/MyGene2/familyprofile/3008/genetic/gene	de novo	Recurrent infections	HP:0002719	Likely pathogenic
841	KMT2D	6325.0	3008	https://mygene2.org/MyGene2/familyprofile/3008/genetic/gene	de novo	Hearing impairment	HP:0000365	Likely pathogenic
842	KMT2D	6325.0	3008	https://mygene2.org/MyGene2/familyprofile/3008/genetic/gene	de novo	Aortic valve stenosis	HP:0001650	Likely pathogenic
843	KMT2D	6325.0	3008	https://mygene2.org/MyGene2/familyprofile/3008/genetic/gene	de novo	Prominent digit pad	HP:0011298	Likely pathogenic
844	KMT2D	6325.0	3008	https://mygene2.org/MyGene2/familyprofile/3008/genetic/gene	de novo	Abnormality of the pinna	HP:0000377	Likely pathogenic
845	KMT2D	6325.0	3008	https://mygene2.org/MyGene2/familyprofile/3008/genetic/gene	de novo	Long palpebral fissure	HP:0000637	Likely pathogenic
846	KMT2D	6325.0	3008	https://mygene2.org/MyGene2/familyprofile/3008/genetic/gene	de novo	Ectropion of lower eyelids	HP:0007651	Likely pathogenic
847	KMT2D	6333.0	3014	https://mygene2.org/MyGene2/familyprofile/3014/genetic/gene	de novo	Single ventricle	HP:0001750	Pathogenic
848	KMT2D	6333.0	3014	https://mygene2.org/MyGene2/familyprofile/3014/genetic/gene	de novo	Fusion of the left and right thalami	HP:0010664	Pathogenic
849	KMT2D	6333.0	3014	https://mygene2.org/MyGene2/familyprofile/3014/genetic/gene	de novo	Cleft lip	HP:0410030	Pathogenic
850	KMT2D	6333.0	3014	https://mygene2.org/MyGene2/familyprofile/3014/genetic/gene	de novo	Agenesis of corpus callosum	HP:0001274	Pathogenic
851	KMT2D	6333.0	3014	https://mygene2.org/MyGene2/familyprofile/3014/genetic/gene	de novo	Depressed nasal ridge	HP:0000457	Pathogenic
852	KMT2D	6333.0	3014	https://mygene2.org/MyGene2/familyprofile/3014/genetic/gene	de novo	Median cleft lip	HP:0000161	Pathogenic
853	KMT2D	6333.0	3014	https://mygene2.org/MyGene2/familyprofile/3014/genetic/gene	de novo	Abnormal subarachnoid space morphology	HP:0012703	Pathogenic
854	KMT2D	6333.0	3014	https://mygene2.org/MyGene2/familyprofile/3014/genetic/gene	de novo	Holoprosencephaly	HP:0001360	Pathogenic
855	KMT2D	6333.0	3014	https://mygene2.org/MyGene2/familyprofile/3014/genetic/gene	de novo	Midface retrusion	HP:0011800	Pathogenic
856	KMT2D	6333.0	3014	https://mygene2.org/MyGene2/familyprofile/3014/genetic/gene	de novo	Depressivity	HP:0000716	Pathogenic
857	KMT2D	6333.0	3014	https://mygene2.org/MyGene2/familyprofile/3014/genetic/gene	de novo	Depressed nasal bridge	HP:0005280	Pathogenic
858	KMT2D	6333.0	3014	https://mygene2.org/MyGene2/familyprofile/3014/genetic/gene	de novo	Cleft palate	HP:0000175	Pathogenic
859	KMT2D	6333.0	3014	https://mygene2.org/MyGene2/familyprofile/3014/genetic/gene	de novo	Hypotelorism	HP:0000601	Pathogenic
860	KMT2D	6333.0	3014	https://mygene2.org/MyGene2/familyprofile/3014/genetic/gene	de novo	Microcephaly	HP:0000252	Pathogenic
861	KMT2D	6416.0	3060	https://mygene2.org/MyGene2/familyprofile/3060/genetic/gene	de novo	Intellectual disability	HP:0001249	Likely pathogenic
862	KMT2D	6416.0	3060	https://mygene2.org/MyGene2/familyprofile/3060/genetic/gene	de novo	Highly arched eyebrow	HP:0002553	Likely pathogenic
863	KMT2D	6416.0	3060	https://mygene2.org/MyGene2/familyprofile/3060/genetic/gene	de novo	Prominent fingertip pads	HP:0001212	Likely pathogenic
864	KMT2D	6416.0	3060	https://mygene2.org/MyGene2/familyprofile/3060/genetic/gene	de novo	Ectropion	HP:0000656	Likely pathogenic
865	KMT2D	6416.0	3060	https://mygene2.org/MyGene2/familyprofile/3060/genetic/gene	de novo	Ectropion of lower eyelids	HP:0007651	Likely pathogenic
866	KMT2D	6416.0	3060	https://mygene2.org/MyGene2/familyprofile/3060/genetic/gene	de novo	Scoliosis	HP:0002650	Likely pathogenic
867	KMT2D	6416.0	3060	https://mygene2.org/MyGene2/familyprofile/3060/genetic/gene	de novo	Otitis media	HP:0000388	Likely pathogenic
868	KMT2D	6416.0	3060	https://mygene2.org/MyGene2/familyprofile/3060/genetic/gene	de novo	Cleft palate	HP:0000175	Likely pathogenic
869	KMT2D	6416.0	3060	https://mygene2.org/MyGene2/familyprofile/3060/genetic/gene	de novo	Severe short stature	HP:0003510	Likely pathogenic
870	KMT2D	6416.0	3060	https://mygene2.org/MyGene2/familyprofile/3060/genetic/gene	de novo	Depressed nasal tip	HP:0000437	Likely pathogenic
871	KMT2D	6416.0	3060	https://mygene2.org/MyGene2/familyprofile/3060/genetic/gene	de novo	Short 5th finger	HP:0009237	Likely pathogenic
872	KMT2D	6416.0	3060	https://mygene2.org/MyGene2/familyprofile/3060/genetic/gene	de novo	Large earlobe	HP:0009748	Likely pathogenic
873	KMT2D	6416.0	3060	https://mygene2.org/MyGene2/familyprofile/3060/genetic/gene	de novo	Recurrent otitis media	HP:0000403	Likely pathogenic
874	KMT2D	6416.0	3060	https://mygene2.org/MyGene2/familyprofile/3060/genetic/gene	de novo	Global developmental delay	HP:0001263	Likely pathogenic
875	KMT2D	2513.0	1106	https://mygene2.org/MyGene2/familyprofile/1106/genetic/gene	de novo	Eversion of lateral third of lower eyelids	HP:0007655	Likely pathogenic
876	KMT2D	2513.0	1106	https://mygene2.org/MyGene2/familyprofile/1106/genetic/gene	de novo	Sparse lateral eyebrow	HP:0005338	Likely pathogenic
877	KMT2D	2513.0	1106	https://mygene2.org/MyGene2/familyprofile/1106/genetic/gene	de novo	Long palpebral fissure	HP:0000637	Likely pathogenic
878	KMT2D	2513.0	1106	https://mygene2.org/MyGene2/familyprofile/1106/genetic/gene	de novo	Depressed nasal tip	HP:0000437	Likely pathogenic
879	KMT2D	2513.0	1106	https://mygene2.org/MyGene2/familyprofile/1106/genetic/gene	de novo	Abnormality of the skeletal system	HP:0000924	Likely pathogenic
880	KMT2D	2513.0	1106	https://mygene2.org/MyGene2/familyprofile/1106/genetic/gene	de novo	Protruding ear	HP:0000411	Likely pathogenic
881	KMT2D	2513.0	1106	https://mygene2.org/MyGene2/familyprofile/1106/genetic/gene	de novo	Prominent fingertip pads	HP:0001212	Likely pathogenic
882	KMT2D	2513.0	1106	https://mygene2.org/MyGene2/familyprofile/1106/genetic/gene	de novo	Short 5th finger	HP:0009237	Likely pathogenic
883	KMT2D	2513.0	1106	https://mygene2.org/MyGene2/familyprofile/1106/genetic/gene	de novo	Highly arched eyebrow	HP:0002553	Likely pathogenic
884	KMT2D	2513.0	1106	https://mygene2.org/MyGene2/familyprofile/1106/genetic/gene	de novo	Intellectual disability	HP:0001249	Likely pathogenic
885	KMT2D	6329.0	3012	https://mygene2.org/MyGene2/familyprofile/3012/genetic/gene	de novo	Global developmental delay	HP:0001263	Likely pathogenic
886	KMT2D	6329.0	3012	https://mygene2.org/MyGene2/familyprofile/3012/genetic/gene	de novo	Abnormality of the pinna	HP:0000377	Likely pathogenic
887	KMT2D	6329.0	3012	https://mygene2.org/MyGene2/familyprofile/3012/genetic/gene	de novo	Ectropion of lower eyelids	HP:0007651	Likely pathogenic
888	KMT2D	6329.0	3012	https://mygene2.org/MyGene2/familyprofile/3012/genetic/gene	de novo	Depressed nasal tip	HP:0000437	Likely pathogenic
889	KMT2D	6329.0	3012	https://mygene2.org/MyGene2/familyprofile/3012/genetic/gene	de novo	Long palpebral fissure	HP:0000637	Likely pathogenic
890	KMT2D	6329.0	3012	https://mygene2.org/MyGene2/familyprofile/3012/genetic/gene	de novo	Clinodactyly	HP:0030084	Likely pathogenic
891	KMT2D	6329.0	3012	https://mygene2.org/MyGene2/familyprofile/3012/genetic/gene	de novo	Hearing impairment	HP:0000365	Likely pathogenic
892	KMT2D	6329.0	3012	https://mygene2.org/MyGene2/familyprofile/3012/genetic/gene	de novo	Ureteral duplication	HP:0000073	Likely pathogenic
893	KMT2D	6329.0	3012	https://mygene2.org/MyGene2/familyprofile/3012/genetic/gene	de novo	Prominent digit pad	HP:0011298	Likely pathogenic
894	KMT2D	6329.0	3012	https://mygene2.org/MyGene2/familyprofile/3012/genetic/gene	de novo	Cleft palate	HP:0000175	Likely pathogenic
895	KMT2D	6329.0	3012	https://mygene2.org/MyGene2/familyprofile/3012/genetic/gene	de novo	Highly arched eyebrow	HP:0002553	Likely pathogenic
896	KMT2D	6329.0	3012	https://mygene2.org/MyGene2/familyprofile/3012/genetic/gene	de novo	Wide nasal bridge	HP:0000431	Likely pathogenic
897	KMT2D	6329.0	3012	https://mygene2.org/MyGene2/familyprofile/3012/genetic/gene	de novo	Intellectual disability	HP:0001249	Likely pathogenic
898	KMT2D	6329.0	3012	https://mygene2.org/MyGene2/familyprofile/3012/genetic/gene	de novo	Coarctation of aorta	HP:0001680	Likely pathogenic
899	KMT2D	6329.0	3012	https://mygene2.org/MyGene2/familyprofile/3012/genetic/gene	de novo	Sacral dimple	HP:0000960	Likely pathogenic
900	KMT2D	2639.0	1205	https://mygene2.org/MyGene2/familyprofile/1205/genetic/gene	de novo	Conductive hearing impairment	HP:0000405	Likely pathogenic
901	KMT2D	2639.0	1205	https://mygene2.org/MyGene2/familyprofile/1205/genetic/gene	de novo	Sparse lateral eyebrow	HP:0005338	Likely pathogenic
902	KMT2D	2639.0	1205	https://mygene2.org/MyGene2/familyprofile/1205/genetic/gene	de novo	Patent ductus arteriosus	HP:0001643	Likely pathogenic
903	KMT2D	2639.0	1205	https://mygene2.org/MyGene2/familyprofile/1205/genetic/gene	de novo	Growth hormone deficiency	HP:0000824	Likely pathogenic
904	KMT2D	2639.0	1205	https://mygene2.org/MyGene2/familyprofile/1205/genetic/gene	de novo	Long palpebral fissure	HP:0000637	Likely pathogenic
905	KMT2D	2639.0	1205	https://mygene2.org/MyGene2/familyprofile/1205/genetic/gene	de novo	Abnormality of the skeletal system	HP:0000924	Likely pathogenic
906	KMT2D	2639.0	1205	https://mygene2.org/MyGene2/familyprofile/1205/genetic/gene	de novo	Coarctation of aorta	HP:0001680	Likely pathogenic
907	KMT2D	2639.0	1205	https://mygene2.org/MyGene2/familyprofile/1205/genetic/gene	de novo	Kyphoscoliosis	HP:0002751	Likely pathogenic
908	KMT2D	2639.0	1205	https://mygene2.org/MyGene2/familyprofile/1205/genetic/gene	de novo	Intraventricular hemorrhage	HP:0030746	Likely pathogenic
909	KMT2D	2639.0	1205	https://mygene2.org/MyGene2/familyprofile/1205/genetic/gene	de novo	Hydrocephalus	HP:0000238	Likely pathogenic
910	KMT2D	2639.0	1205	https://mygene2.org/MyGene2/familyprofile/1205/genetic/gene	de novo	Agenesis of premolar	HP:0011051	Likely pathogenic
911	KMT2D	2639.0	1205	https://mygene2.org/MyGene2/familyprofile/1205/genetic/gene	de novo	Ptosis	HP:0000508	Likely pathogenic
912	KMT2D	2639.0	1205	https://mygene2.org/MyGene2/familyprofile/1205/genetic/gene	de novo	Protruding ear	HP:0000411	Likely pathogenic
913	KMT2D	2639.0	1205	https://mygene2.org/MyGene2/familyprofile/1205/genetic/gene	de novo	Agenesis of lateral incisor	HP:0200153	Likely pathogenic
914	KMT2D	2639.0	1205	https://mygene2.org/MyGene2/familyprofile/1205/genetic/gene	de novo	Agenesis of mandibular central incisor	HP:0006355	Likely pathogenic
915	KMT2D	2639.0	1205	https://mygene2.org/MyGene2/familyprofile/1205/genetic/gene	de novo	Muscular hypotonia	HP:0001252	Likely pathogenic
916	KMT2D	2639.0	1205	https://mygene2.org/MyGene2/familyprofile/1205/genetic/gene	de novo	Blue sclerae	HP:0000592	Likely pathogenic
917	KMT2D	2251.0	934	https://mygene2.org/MyGene2/familyprofile/934/genetic/gene	de novo	Long palpebral fissure	HP:0000637	Likely pathogenic
918	KMT2D	2251.0	934	https://mygene2.org/MyGene2/familyprofile/934/genetic/gene	de novo	Blue sclerae	HP:0000592	Likely pathogenic
919	KMT2D	2251.0	934	https://mygene2.org/MyGene2/familyprofile/934/genetic/gene	de novo	Prominent fingertip pads	HP:0001212	Likely pathogenic
920	KMT2D	2251.0	934	https://mygene2.org/MyGene2/familyprofile/934/genetic/gene	de novo	Highly arched eyebrow	HP:0002553	Likely pathogenic
921	KMT2D	2251.0	934	https://mygene2.org/MyGene2/familyprofile/934/genetic/gene	de novo	Esotropia	HP:0000565	Likely pathogenic
922	KMT2D	2251.0	934	https://mygene2.org/MyGene2/familyprofile/934/genetic/gene	de novo	Eversion of lateral third of lower eyelids	HP:0007655	Likely pathogenic
923	KMT2D	2251.0	934	https://mygene2.org/MyGene2/familyprofile/934/genetic/gene	de novo	Abnormality of the hairline	HP:0009553	Likely pathogenic
924	KMT2D	2251.0	934	https://mygene2.org/MyGene2/familyprofile/934/genetic/gene	de novo	Clinodactyly	HP:0030084	Likely pathogenic
925	KMT2D	2251.0	934	https://mygene2.org/MyGene2/familyprofile/934/genetic/gene	de novo	Long eyelashes	HP:0000527	Likely pathogenic
926	KMT2D	2251.0	934	https://mygene2.org/MyGene2/familyprofile/934/genetic/gene	de novo	Depressed nasal tip	HP:0000437	Likely pathogenic
927	KMT2D	2251.0	934	https://mygene2.org/MyGene2/familyprofile/934/genetic/gene	de novo	Sparse lateral eyebrow	HP:0005338	Likely pathogenic
928	KMT2D	2251.0	934	https://mygene2.org/MyGene2/familyprofile/934/genetic/gene	de novo	Abnormality of the skeletal system	HP:0000924	Likely pathogenic
929	KMT2D	2251.0	934	https://mygene2.org/MyGene2/familyprofile/934/genetic/gene	de novo	Muscular hypotonia	HP:0001252	Likely pathogenic
930	KMT2D	2251.0	934	https://mygene2.org/MyGene2/familyprofile/934/genetic/gene	de novo	Protruding ear	HP:0000411	Likely pathogenic
931	KMT2D	2251.0	934	https://mygene2.org/MyGene2/familyprofile/934/genetic/gene	de novo	Ptosis	HP:0000508	Likely pathogenic
932	KMT2D	2658.0	1221	https://mygene2.org/MyGene2/familyprofile/1221/genetic/gene	de novo	Sparse lateral eyebrow	HP:0005338	Likely pathogenic
933	KMT2D	2658.0	1221	https://mygene2.org/MyGene2/familyprofile/1221/genetic/gene	de novo	Conductive hearing impairment	HP:0000405	Likely pathogenic
934	KMT2D	2658.0	1221	https://mygene2.org/MyGene2/familyprofile/1221/genetic/gene	de novo	Eversion of lateral third of lower eyelids	HP:0007655	Likely pathogenic
935	KMT2D	2658.0	1221	https://mygene2.org/MyGene2/familyprofile/1221/genetic/gene	de novo	Muscular hypotonia	HP:0001252	Likely pathogenic
936	KMT2D	2658.0	1221	https://mygene2.org/MyGene2/familyprofile/1221/genetic/gene	de novo	Hip dislocation	HP:0002827	Likely pathogenic
937	KMT2D	2658.0	1221	https://mygene2.org/MyGene2/familyprofile/1221/genetic/gene	de novo	Abnormality of the skeletal system	HP:0000924	Likely pathogenic
938	KMT2D	2658.0	1221	https://mygene2.org/MyGene2/familyprofile/1221/genetic/gene	de novo	Wide nasal bridge	HP:0000431	Likely pathogenic
939	KMT2D	2658.0	1221	https://mygene2.org/MyGene2/familyprofile/1221/genetic/gene	de novo	Shoulder dislocation	HP:0003834	Likely pathogenic
940	KMT2D	2658.0	1221	https://mygene2.org/MyGene2/familyprofile/1221/genetic/gene	de novo	Bifid uvula	HP:0000193	Likely pathogenic
941	KMT2D	2658.0	1221	https://mygene2.org/MyGene2/familyprofile/1221/genetic/gene	de novo	Depressed nasal tip	HP:0000437	Likely pathogenic
942	KMT2D	2658.0	1221	https://mygene2.org/MyGene2/familyprofile/1221/genetic/gene	de novo	Protruding ear	HP:0000411	Likely pathogenic
943	KMT2D	2658.0	1221	https://mygene2.org/MyGene2/familyprofile/1221/genetic/gene	de novo	Kyphosis	HP:0002808	Likely pathogenic
944	KMT2D	2658.0	1221	https://mygene2.org/MyGene2/familyprofile/1221/genetic/gene	de novo	Long palpebral fissure	HP:0000637	Likely pathogenic
945	KMT2D	2658.0	1221	https://mygene2.org/MyGene2/familyprofile/1221/genetic/gene	de novo	Cleft palate	HP:0000175	Likely pathogenic
946	KMT2D	2658.0	1221	https://mygene2.org/MyGene2/familyprofile/1221/genetic/gene	de novo	Preauricular pit	HP:0004467	Likely pathogenic
947	KMT2D	6328.0	3011	https://mygene2.org/MyGene2/familyprofile/3011/genetic/gene	de novo	Global developmental delay	HP:0001263	Likely pathogenic
948	KMT2D	6328.0	3011	https://mygene2.org/MyGene2/familyprofile/3011/genetic/gene	de novo	Ectropion of lower eyelids	HP:0007651	Likely pathogenic
949	KMT2D	6328.0	3011	https://mygene2.org/MyGene2/familyprofile/3011/genetic/gene	de novo	Long palpebral fissure	HP:0000637	Likely pathogenic
950	KMT2D	6328.0	3011	https://mygene2.org/MyGene2/familyprofile/3011/genetic/gene	de novo	Prominent digit pad	HP:0011298	Likely pathogenic
951	KMT2D	6328.0	3011	https://mygene2.org/MyGene2/familyprofile/3011/genetic/gene	de novo	Hip dislocation	HP:0002827	Likely pathogenic
952	KMT2D	6328.0	3011	https://mygene2.org/MyGene2/familyprofile/3011/genetic/gene	de novo	Depressed nasal tip	HP:0000437	Likely pathogenic
953	KMT2D	6328.0	3011	https://mygene2.org/MyGene2/familyprofile/3011/genetic/gene	de novo	Cleft palate	HP:0000175	Likely pathogenic
954	KMT2D	6328.0	3011	https://mygene2.org/MyGene2/familyprofile/3011/genetic/gene	de novo	Wide nasal bridge	HP:0000431	Likely pathogenic
955	KMT2D	6328.0	3011	https://mygene2.org/MyGene2/familyprofile/3011/genetic/gene	de novo	Clinodactyly	HP:0030084	Likely pathogenic
956	KMT2D	6328.0	3011	https://mygene2.org/MyGene2/familyprofile/3011/genetic/gene	de novo	Highly arched eyebrow	HP:0002553	Likely pathogenic
957	KMT2D	6328.0	3011	https://mygene2.org/MyGene2/familyprofile/3011/genetic/gene	de novo	Premature thelarche	HP:0010314	Likely pathogenic
958	KMT2D	6328.0	3011	https://mygene2.org/MyGene2/familyprofile/3011/genetic/gene	de novo	Recurrent infections	HP:0002719	Likely pathogenic
959	KMT2D	6328.0	3011	https://mygene2.org/MyGene2/familyprofile/3011/genetic/gene	de novo	Intellectual disability	HP:0001249	Likely pathogenic
960	KMT2D	6328.0	3011	https://mygene2.org/MyGene2/familyprofile/3011/genetic/gene	de novo	Abnormality of the pinna	HP:0000377	Likely pathogenic
961	KMT2D	2504.0	1098	https://mygene2.org/MyGene2/familyprofile/1098/genetic/gene	de novo	Protruding ear	HP:0000411	Likely pathogenic
962	KMT2D	2504.0	1098	https://mygene2.org/MyGene2/familyprofile/1098/genetic/gene	de novo	Cleft palate	HP:0000175	Likely pathogenic
963	KMT2D	2504.0	1098	https://mygene2.org/MyGene2/familyprofile/1098/genetic/gene	de novo	Abnormality of the skeletal system	HP:0000924	Likely pathogenic
964	KMT2D	2504.0	1098	https://mygene2.org/MyGene2/familyprofile/1098/genetic/gene	de novo	Eversion of lateral third of lower eyelids	HP:0007655	Likely pathogenic
965	KMT2D	2504.0	1098	https://mygene2.org/MyGene2/familyprofile/1098/genetic/gene	de novo	Muscular hypotonia	HP:0001252	Likely pathogenic
966	KMT2D	2504.0	1098	https://mygene2.org/MyGene2/familyprofile/1098/genetic/gene	de novo	Hydronephrosis	HP:0000126	Likely pathogenic
967	KMT2D	2504.0	1098	https://mygene2.org/MyGene2/familyprofile/1098/genetic/gene	de novo	Sparse lateral eyebrow	HP:0005338	Likely pathogenic
968	KMT2D	2504.0	1098	https://mygene2.org/MyGene2/familyprofile/1098/genetic/gene	de novo	Depressed nasal tip	HP:0000437	Likely pathogenic
969	KMT2D	2504.0	1098	https://mygene2.org/MyGene2/familyprofile/1098/genetic/gene	de novo	Highly arched eyebrow	HP:0002553	Likely pathogenic
970	KMT2D	2504.0	1098	https://mygene2.org/MyGene2/familyprofile/1098/genetic/gene	de novo	Long palpebral fissure	HP:0000637	Likely pathogenic
971	KMT2D	2504.0	1098	https://mygene2.org/MyGene2/familyprofile/1098/genetic/gene	de novo	Lower lip pit	HP:0000196	Likely pathogenic
972	KMT2D	2504.0	1240	https://mygene2.org/MyGene2/familyprofile/1240/genetic/gene	de novo	Sparse lateral eyebrow	HP:0005338	Likely pathogenic
973	KMT2D	2504.0	1240	https://mygene2.org/MyGene2/familyprofile/1240/genetic/gene	de novo	Prominent fingertip pads	HP:0001212	Likely pathogenic
974	KMT2D	2504.0	1240	https://mygene2.org/MyGene2/familyprofile/1240/genetic/gene	de novo	Depressed nasal tip	HP:0000437	Likely pathogenic
975	KMT2D	2504.0	1240	https://mygene2.org/MyGene2/familyprofile/1240/genetic/gene	de novo	Short 5th finger	HP:0009237	Likely pathogenic
976	KMT2D	2504.0	1240	https://mygene2.org/MyGene2/familyprofile/1240/genetic/gene	de novo	Protruding ear	HP:0000411	Likely pathogenic
977	KMT2D	2504.0	1240	https://mygene2.org/MyGene2/familyprofile/1240/genetic/gene	de novo	Highly arched eyebrow	HP:0002553	Likely pathogenic
978	KMT2D	2504.0	1240	https://mygene2.org/MyGene2/familyprofile/1240/genetic/gene	de novo	Abnormality of the skeletal system	HP:0000924	Likely pathogenic
979	KMT2D	2504.0	1240	https://mygene2.org/MyGene2/familyprofile/1240/genetic/gene	de novo	Eversion of lateral third of lower eyelids	HP:0007655	Likely pathogenic
980	KMT2D	2504.0	1240	https://mygene2.org/MyGene2/familyprofile/1240/genetic/gene	de novo	Long palpebral fissure	HP:0000637	Likely pathogenic
981	KMT2D	2504.0	1240	https://mygene2.org/MyGene2/familyprofile/1240/genetic/gene	de novo	Intellectual disability	HP:0001249	Likely pathogenic
982	KMT2D	2545.0	1134	https://mygene2.org/MyGene2/familyprofile/1134/genetic/gene	de novo	Chronic otitis media	HP:0000389	Likely pathogenic
983	KMT2D	2545.0	1134	https://mygene2.org/MyGene2/familyprofile/1134/genetic/gene	de novo	Joint laxity	HP:0001388	Likely pathogenic
984	KMT2D	2545.0	1134	https://mygene2.org/MyGene2/familyprofile/1134/genetic/gene	de novo	Short stature	HP:0004322	Likely pathogenic
985	KMT2D	2545.0	1134	https://mygene2.org/MyGene2/familyprofile/1134/genetic/gene	de novo	Depressed nasal tip	HP:0000437	Likely pathogenic
986	KMT2D	2545.0	1134	https://mygene2.org/MyGene2/familyprofile/1134/genetic/gene	de novo	Hypodontia	HP:0000668	Likely pathogenic
987	KMT2D	2545.0	1134	https://mygene2.org/MyGene2/familyprofile/1134/genetic/gene	de novo	Micrognathia	HP:0000347	Likely pathogenic
988	KMT2D	2545.0	1134	https://mygene2.org/MyGene2/familyprofile/1134/genetic/gene	de novo	Long palpebral fissure	HP:0000637	Likely pathogenic
989	KMT2D	2545.0	1134	https://mygene2.org/MyGene2/familyprofile/1134/genetic/gene	de novo	Sparse lateral eyebrow	HP:0005338	Likely pathogenic
990	KMT2D	2545.0	1134	https://mygene2.org/MyGene2/familyprofile/1134/genetic/gene	de novo	Short nasal septum	HP:0000420	Likely pathogenic
991	KMT2D	2545.0	1134	https://mygene2.org/MyGene2/familyprofile/1134/genetic/gene	de novo	Microcephaly	HP:0000252	Likely pathogenic
992	KMT2D	2545.0	1134	https://mygene2.org/MyGene2/familyprofile/1134/genetic/gene	de novo	Cupped ear	HP:0000378	Likely pathogenic
993	KMT2D	2545.0	1134	https://mygene2.org/MyGene2/familyprofile/1134/genetic/gene	de novo	Pectus carinatum	HP:0000768	Likely pathogenic
994	KMT2D	2545.0	1134	https://mygene2.org/MyGene2/familyprofile/1134/genetic/gene	de novo	Muscular hypotonia	HP:0001252	Likely pathogenic
995	KMT2D	2545.0	1134	https://mygene2.org/MyGene2/familyprofile/1134/genetic/gene	de novo	Blue sclerae	HP:0000592	Likely pathogenic
996	KMT2D	2545.0	1134	https://mygene2.org/MyGene2/familyprofile/1134/genetic/gene	de novo	Abnormality of the skeletal system	HP:0000924	Likely pathogenic
997	KMT2D	2545.0	1134	https://mygene2.org/MyGene2/familyprofile/1134/genetic/gene	de novo	Prominent fingertip pads	HP:0001212	Likely pathogenic
998	KMT2D	2545.0	1134	https://mygene2.org/MyGene2/familyprofile/1134/genetic/gene	de novo	Low posterior hairline	HP:0002162	Likely pathogenic
999	KMT2D	2710.0	1258	https://mygene2.org/MyGene2/familyprofile/1258/genetic/gene	de novo	Muscular hypotonia	HP:0001252	Uncertain significance
1000	KMT2D	2710.0	1258	https://mygene2.org/MyGene2/familyprofile/1258/genetic/gene	de novo	Protruding ear	HP:0000411	Uncertain significance
1001	KMT2D	2710.0	1258	https://mygene2.org/MyGene2/familyprofile/1258/genetic/gene	de novo	Widely spaced teeth	HP:0000687	Uncertain significance
1002	KMT2D	2710.0	1258	https://mygene2.org/MyGene2/familyprofile/1258/genetic/gene	de novo	Eversion of lateral third of lower eyelids	HP:0007655	Uncertain significance
1003	KMT2D	2710.0	1258	https://mygene2.org/MyGene2/familyprofile/1258/genetic/gene	de novo	Abnormality of the skeletal system	HP:0000924	Uncertain significance
1004	KMT2D	2710.0	1258	https://mygene2.org/MyGene2/familyprofile/1258/genetic/gene	de novo	Conductive hearing impairment	HP:0000405	Uncertain significance
1005	KMT2D	2710.0	1258	https://mygene2.org/MyGene2/familyprofile/1258/genetic/gene	de novo	Delayed puberty	HP:0000823	Uncertain significance
1006	KMT2D	2710.0	1258	https://mygene2.org/MyGene2/familyprofile/1258/genetic/gene	de novo	Long eyelashes	HP:0000527	Uncertain significance
1007	KMT2D	2710.0	1258	https://mygene2.org/MyGene2/familyprofile/1258/genetic/gene	de novo	Downturned corners of mouth	HP:0002714	Uncertain significance
1008	KMT2D	2710.0	1258	https://mygene2.org/MyGene2/familyprofile/1258/genetic/gene	de novo	Ptosis	HP:0000508	Uncertain significance
1009	KMT2D	2710.0	1258	https://mygene2.org/MyGene2/familyprofile/1258/genetic/gene	de novo	Sparse lateral eyebrow	HP:0005338	Uncertain significance
1010	KMT2D	2710.0	1258	https://mygene2.org/MyGene2/familyprofile/1258/genetic/gene	de novo	Cleft palate	HP:0000175	Uncertain significance
	gene	variant_id	family_id	family_url	inheritance	phenotype_name	phenotype_hpo_id	confidence_in_pathogenicity
0	KMT2D	2710.0	1258	https://mygene2.org/MyGene2/familyprofile/1258/genetic/gene	de novo	Muscular hypotonia	HP:0001252	Uncertain significance
1	KMT2D	2710.0	1258	https://mygene2.org/MyGene2/familyprofile/1258/genetic/gene	de novo	Protruding ear	HP:0000411	Uncertain significance
2	KMT2D	2710.0	1258	https://mygene2.org/MyGene2/familyprofile/1258/genetic/gene	de novo	Widely spaced teeth	HP:0000687	Uncertain significance
3	KMT2D	2710.0	1258	https://mygene2.org/MyGene2/familyprofile/1258/genetic/gene	de novo	Eversion of lateral third of lower eyelids	HP:0007655	Uncertain significance
4	KMT2D	2710.0	1258	https://mygene2.org/MyGene2/familyprofile/1258/genetic/gene	de novo	Abnormality of the skeletal system	HP:0000924	Uncertain significance
5	KMT2D	2710.0	1258	https://mygene2.org/MyGene2/familyprofile/1258/genetic/gene	de novo	Conductive hearing impairment	HP:0000405	Uncertain significance
6	KMT2D	2710.0	1258	https://mygene2.org/MyGene2/familyprofile/1258/genetic/gene	de novo	Delayed puberty	HP:0000823	Uncertain significance
7	KMT2D	2710.0	1258	https://mygene2.org/MyGene2/familyprofile/1258/genetic/gene	de novo	Long eyelashes	HP:0000527	Uncertain significance
8	KMT2D	2710.0	1258	https://mygene2.org/MyGene2/familyprofile/1258/genetic/gene	de novo	Downturned corners of mouth	HP:0002714	Uncertain significance
9	KMT2D	2710.0	1258	https://mygene2.org/MyGene2/familyprofile/1258/genetic/gene	de novo	Ptosis	HP:0000508	Uncertain significance
10	KMT2D	2710.0	1258	https://mygene2.org/MyGene2/familyprofile/1258/genetic/gene	de novo	Sparse lateral eyebrow	HP:0005338	Uncertain significance
11	KMT2D	2710.0	1258	https://mygene2.org/MyGene2/familyprofile/1258/genetic/gene	de novo	Cleft palate	HP:0000175	Uncertain significance
12	KMT2D	2527.0	1115	https://mygene2.org/MyGene2/familyprofile/1115/genetic/gene	de novo	Eversion of lateral third of lower eyelids	HP:0007655	Likely pathogenic
13	KMT2D	2527.0	1115	https://mygene2.org/MyGene2/familyprofile/1115/genetic/gene	de novo	Abnormality of the skeletal system	HP:0000924	Likely pathogenic
14	KMT2D	2527.0	1115	https://mygene2.org/MyGene2/familyprofile/1115/genetic/gene	de novo	Prominent fingertip pads	HP:0001212	Likely pathogenic
15	KMT2D	2527.0	1115	https://mygene2.org/MyGene2/familyprofile/1115/genetic/gene	de novo	Anal atresia	HP:0002023	Likely pathogenic
16	KMT2D	2527.0	1115	https://mygene2.org/MyGene2/familyprofile/1115/genetic/gene	de novo	Unilateral renal agenesis	HP:0000122	Likely pathogenic
17	KMT2D	2527.0	1115	https://mygene2.org/MyGene2/familyprofile/1115/genetic/gene	de novo	Muscular hypotonia	HP:0001252	Likely pathogenic
18	KMT2D	2527.0	1115	https://mygene2.org/MyGene2/familyprofile/1115/genetic/gene	de novo	Atria septal defect	HP:0001631	Likely pathogenic
19	KMT2D	2527.0	1115	https://mygene2.org/MyGene2/familyprofile/1115/genetic/gene	de novo	Highly arched eyebrow	HP:0002553	Likely pathogenic
20	KMT2D	2527.0	1115	https://mygene2.org/MyGene2/familyprofile/1115/genetic/gene	de novo	Hydronephrosis	HP:0000126	Likely pathogenic
21	KMT2D	2527.0	1115	https://mygene2.org/MyGene2/familyprofile/1115/genetic/gene	de novo	Short stature	HP:0004322	Likely pathogenic
22	KMT2D	2527.0	1115	https://mygene2.org/MyGene2/familyprofile/1115/genetic/gene	de novo	Depressed nasal tip	HP:0000437	Likely pathogenic
23	KMT2D	2527.0	1115	https://mygene2.org/MyGene2/familyprofile/1115/genetic/gene	de novo	Protruding ear	HP:0000411	Likely pathogenic
24	KMT2D	2527.0	1115	https://mygene2.org/MyGene2/familyprofile/1115/genetic/gene	de novo	Sensorineural hearing impairment	HP:0000407	Likely pathogenic
25	KMT2D	2527.0	1115	https://mygene2.org/MyGene2/familyprofile/1115/genetic/gene	de novo	Sparse lateral eyebrow	HP:0005338	Likely pathogenic
26	KMT2D	2527.0	1115	https://mygene2.org/MyGene2/familyprofile/1115/genetic/gene	de novo	Long palpebral fissure	HP:0000637	Likely pathogenic
27	KMT2D	6430.0	3073	https://mygene2.org/MyGene2/familyprofile/3073/genetic/gene	de novo	Thick lower lip vermilion	HP:0000179	Likely pathogenic
28	KMT2D	6430.0	3073	https://mygene2.org/MyGene2/familyprofile/3073/genetic/gene	de novo	Anteverted nares	HP:0000463	Likely pathogenic
29	KMT2D	6430.0	3073	https://mygene2.org/MyGene2/familyprofile/3073/genetic/gene	de novo	Thick vermilion border	HP:0012471	Likely pathogenic
30	KMT2D	6430.0	3073	https://mygene2.org/MyGene2/familyprofile/3073/genetic/gene	de novo	Scoliosis	HP:0002650	Likely pathogenic
31	KMT2D	6430.0	3073	https://mygene2.org/MyGene2/familyprofile/3073/genetic/gene	de novo	Prominent fingertip pads	HP:0001212	Likely pathogenic
32	KMT2D	6430.0	3073	https://mygene2.org/MyGene2/familyprofile/3073/genetic/gene	de novo	Choanal atresia	HP:0000453	Likely pathogenic
33	KMT2D	6430.0	3073	https://mygene2.org/MyGene2/familyprofile/3073/genetic/gene	de novo	Thin upper lip vermilion	HP:0000219	Likely pathogenic
34	KMT2D	6430.0	3073	https://mygene2.org/MyGene2/familyprofile/3073/genetic/gene	de novo	Smooth philtrum	HP:0000319	Likely pathogenic
35	KMT2D	6430.0	3073	https://mygene2.org/MyGene2/familyprofile/3073/genetic/gene	de novo	Delayed speech and language development	HP:0000750	Likely pathogenic
36	KMT2D	6430.0	3073	https://mygene2.org/MyGene2/familyprofile/3073/genetic/gene	de novo	Abnormal palate morphology	HP:0000174	Likely pathogenic
37	KMT2D	6430.0	3073	https://mygene2.org/MyGene2/familyprofile/3073/genetic/gene	de novo	High forehead	HP:0000348	Likely pathogenic
38	KMT2D	6430.0	3073	https://mygene2.org/MyGene2/familyprofile/3073/genetic/gene	de novo	Hearing impairment	HP:0000365	Likely pathogenic
39	KMT2D	6430.0	3073	https://mygene2.org/MyGene2/familyprofile/3073/genetic/gene	de novo	Oligodontia	HP:0000677	Likely pathogenic
40	KMT2D	6430.0	3073	https://mygene2.org/MyGene2/familyprofile/3073/genetic/gene	de novo	Downslanted palpebral fissures	HP:0000494	Likely pathogenic
41	KMT2D	6430.0	3073	https://mygene2.org/MyGene2/familyprofile/3073/genetic/gene	de novo	Clinodactyly	HP:0030084	Likely pathogenic
42	KMT2D	6430.0	3073	https://mygene2.org/MyGene2/familyprofile/3073/genetic/gene	de novo	Thick upper lip vermilion	HP:0000215	Likely pathogenic
43	KMT2D	6430.0	3073	https://mygene2.org/MyGene2/familyprofile/3073/genetic/gene	de novo	Specific learning disability	HP:0001328	Likely pathogenic
44	KMT2D	6356.0	3023	https://mygene2.org/MyGene2/familyprofile/3023/genetic/gene	de novo	Ectropion of lower eyelids	HP:0007651	Likely pathogenic
45	KMT2D	6356.0	3023	https://mygene2.org/MyGene2/familyprofile/3023/genetic/gene	de novo	Atresia of the external auditory canal	HP:0000413	Likely pathogenic
46	KMT2D	6356.0	3023	https://mygene2.org/MyGene2/familyprofile/3023/genetic/gene	de novo	Abnormality of the incus	HP:0011453	Likely pathogenic
47	KMT2D	6356.0	3023	https://mygene2.org/MyGene2/familyprofile/3023/genetic/gene	de novo	Ectropion	HP:0000656	Likely pathogenic
48	KMT2D	6356.0	3023	https://mygene2.org/MyGene2/familyprofile/3023/genetic/gene	de novo	Hypoplasia of the uterus	HP:0000013	Likely pathogenic
49	KMT2D	6356.0	3023	https://mygene2.org/MyGene2/familyprofile/3023/genetic/gene	de novo	Micrognathia	HP:0000347	Likely pathogenic
50	KMT2D	6356.0	3023	https://mygene2.org/MyGene2/familyprofile/3023/genetic/gene	de novo	Facial palsy	HP:0010628	Likely pathogenic
51	KMT2D	6356.0	3023	https://mygene2.org/MyGene2/familyprofile/3023/genetic/gene	de novo	Abnormality of the sella turcica	HP:0002679	Likely pathogenic
52	KMT2D	6356.0	3023	https://mygene2.org/MyGene2/familyprofile/3023/genetic/gene	de novo	Abnormality of the pinna	HP:0000377	Likely pathogenic
53	KMT2D	6356.0	3023	https://mygene2.org/MyGene2/familyprofile/3023/genetic/gene	de novo	Entropion	HP:0000621	Likely pathogenic
54	KMT2D	6356.0	3023	https://mygene2.org/MyGene2/familyprofile/3023/genetic/gene	de novo	Cleft palate	HP:0000175	Likely pathogenic
55	KMT2D	6356.0	3023	https://mygene2.org/MyGene2/familyprofile/3023/genetic/gene	de novo	Choanal atresia	HP:0000453	Likely pathogenic
56	KMT2D	6356.0	3023	https://mygene2.org/MyGene2/familyprofile/3023/genetic/gene	de novo	Epicanthus	HP:0000286	Likely pathogenic
57	KMT2D	6356.0	3023	https://mygene2.org/MyGene2/familyprofile/3023/genetic/gene	de novo	Hypoplasia of the vestibule of the inner ear	HP:0011378	Likely pathogenic
58	KMT2D	6356.0	3023	https://mygene2.org/MyGene2/familyprofile/3023/genetic/gene	de novo	Microtia	HP:0008551	Likely pathogenic
59	KMT2D	6356.0	3023	https://mygene2.org/MyGene2/familyprofile/3023/genetic/gene	de novo	Cupped ear	HP:0000378	Likely pathogenic
60	KMT2D	6356.0	3023	https://mygene2.org/MyGene2/familyprofile/3023/genetic/gene	de novo	Absent stapes	HP:0011456	Likely pathogenic
61	KMT2D	6356.0	3023	https://mygene2.org/MyGene2/familyprofile/3023/genetic/gene	de novo	Broad nasal tip	HP:0000455	Likely pathogenic
62	KMT2D	6356.0	3023	https://mygene2.org/MyGene2/familyprofile/3023/genetic/gene	de novo	Pancreatic hypoplasia	HP:0002594	Likely pathogenic
63	KMT2D	6356.0	3023	https://mygene2.org/MyGene2/familyprofile/3023/genetic/gene	de novo	Depressed nasal tip	HP:0000437	Likely pathogenic
64	KMT2D	6356.0	3023	https://mygene2.org/MyGene2/familyprofile/3023/genetic/gene	de novo	Abnormality of brain morphology	HP:0012443	Likely pathogenic
65	KMT2D	6356.0	3023	https://mygene2.org/MyGene2/familyprofile/3023/genetic/gene	de novo	Depressivity	HP:0000716	Likely pathogenic
66	KMT2D	6356.0	3023	https://mygene2.org/MyGene2/familyprofile/3023/genetic/gene	de novo	Hearing impairment	HP:0000365	Likely pathogenic
67	KMT2D	6356.0	3023	https://mygene2.org/MyGene2/familyprofile/3023/genetic/gene	de novo	Aplasia of the semicircular canal	HP:0011381	Likely pathogenic
68	KMT2D	2534.0	1122	https://mygene2.org/MyGene2/familyprofile/1122/genetic/gene	de novo	Depressed nasal tip	HP:0000437	Likely pathogenic
69	KMT2D	2534.0	1122	https://mygene2.org/MyGene2/familyprofile/1122/genetic/gene	de novo	Protruding ear	HP:0000411	Likely pathogenic
70	KMT2D	2534.0	1122	https://mygene2.org/MyGene2/familyprofile/1122/genetic/gene	de novo	Eversion of lateral third of lower eyelids	HP:0007655	Likely pathogenic
71	KMT2D	2534.0	1122	https://mygene2.org/MyGene2/familyprofile/1122/genetic/gene	de novo	Long palpebral fissure	HP:0000637	Likely pathogenic
72	KMT2D	2534.0	1122	https://mygene2.org/MyGene2/familyprofile/1122/genetic/gene	de novo	Highly arched eyebrow	HP:0002553	Likely pathogenic
73	KMT2D	2534.0	1122	https://mygene2.org/MyGene2/familyprofile/1122/genetic/gene	de novo	Sparse lateral eyebrow	HP:0005338	Likely pathogenic
74	KMT2D	2534.0	1122	https://mygene2.org/MyGene2/familyprofile/1122/genetic/gene	de novo	Abnormality of the skeletal system	HP:0000924	Likely pathogenic
75	KMT2D	2673.0	1235	https://mygene2.org/MyGene2/familyprofile/1235/genetic/gene	de novo	Sparse lateral eyebrow	HP:0005338	Likely pathogenic
76	KMT2D	2673.0	1235	https://mygene2.org/MyGene2/familyprofile/1235/genetic/gene	de novo	Depressed nasal tip	HP:0000437	Likely pathogenic
77	KMT2D	2673.0	1235	https://mygene2.org/MyGene2/familyprofile/1235/genetic/gene	de novo	Sensorineural hearing impairment	HP:0000407	Likely pathogenic
78	KMT2D	2673.0	1235	https://mygene2.org/MyGene2/familyprofile/1235/genetic/gene	de novo	Perimembranous ventricular septal defect	HP:0011682	Likely pathogenic
79	KMT2D	2673.0	1235	https://mygene2.org/MyGene2/familyprofile/1235/genetic/gene	de novo	Protruding ear	HP:0000411	Likely pathogenic
80	KMT2D	2673.0	1235	https://mygene2.org/MyGene2/familyprofile/1235/genetic/gene	de novo	Gastroesophageal reflux	HP:0002020	Likely pathogenic
81	KMT2D	2673.0	1235	https://mygene2.org/MyGene2/familyprofile/1235/genetic/gene	de novo	Renal hypoplasia	HP:0000089	Likely pathogenic
82	KMT2D	2673.0	1235	https://mygene2.org/MyGene2/familyprofile/1235/genetic/gene	de novo	Eversion of lateral third of lower eyelids	HP:0007655	Likely pathogenic
83	KMT2D	2673.0	1235	https://mygene2.org/MyGene2/familyprofile/1235/genetic/gene	de novo	Prominent fingertip pads	HP:0001212	Likely pathogenic
84	KMT2D	2673.0	1235	https://mygene2.org/MyGene2/familyprofile/1235/genetic/gene	de novo	Highly arched eyebrow	HP:0002553	Likely pathogenic
85	KMT2D	2673.0	1235	https://mygene2.org/MyGene2/familyprofile/1235/genetic/gene	de novo	Cleft palate	HP:0000175	Likely pathogenic
86	KMT2D	2673.0	1235	https://mygene2.org/MyGene2/familyprofile/1235/genetic/gene	de novo	Short 5th finger	HP:0009237	Likely pathogenic
87	KMT2D	2673.0	1235	https://mygene2.org/MyGene2/familyprofile/1235/genetic/gene	de novo	Muscular hypotonia	HP:0001252	Likely pathogenic
88	KMT2D	2673.0	1235	https://mygene2.org/MyGene2/familyprofile/1235/genetic/gene	de novo	Long palpebral fissure	HP:0000637	Likely pathogenic
89	KMT2D	2673.0	1235	https://mygene2.org/MyGene2/familyprofile/1235/genetic/gene	de novo	Abnormality of the skeletal system	HP:0000924	Likely pathogenic
90	KMT2D	2508.0	1101	https://mygene2.org/MyGene2/familyprofile/1101/genetic/gene	de novo	Abnormality of the skeletal system	HP:0000924	Likely pathogenic
91	KMT2D	2508.0	1101	https://mygene2.org/MyGene2/familyprofile/1101/genetic/gene	de novo	Intellectual disability	HP:0001249	Likely pathogenic
92	KMT2D	2508.0	1101	https://mygene2.org/MyGene2/familyprofile/1101/genetic/gene	de novo	Protruding ear	HP:0000411	Likely pathogenic
93	KMT2D	2508.0	1101	https://mygene2.org/MyGene2/familyprofile/1101/genetic/gene	de novo	Sparse lateral eyebrow	HP:0005338	Likely pathogenic
94	KMT2D	2508.0	1101	https://mygene2.org/MyGene2/familyprofile/1101/genetic/gene	de novo	Obesity	HP:0001513	Likely pathogenic
95	KMT2D	2508.0	1101	https://mygene2.org/MyGene2/familyprofile/1101/genetic/gene	de novo	Prominent fingertip pads	HP:0001212	Likely pathogenic
96	KMT2D	2508.0	1101	https://mygene2.org/MyGene2/familyprofile/1101/genetic/gene	de novo	Eversion of lateral third of lower eyelids	HP:0007655	Likely pathogenic
97	KMT2D	2508.0	1101	https://mygene2.org/MyGene2/familyprofile/1101/genetic/gene	de novo	Perimembranous ventricular septal defect	HP:0011682	Likely pathogenic
98	KMT2D	2508.0	1101	https://mygene2.org/MyGene2/familyprofile/1101/genetic/gene	de novo	Long palpebral fissure	HP:0000637	Likely pathogenic
99	KMT2D	2508.0	1101	https://mygene2.org/MyGene2/familyprofile/1101/genetic/gene	de novo	Depressed nasal tip	HP:0000437	Likely pathogenic
100	KMT2D	2508.0	1101	https://mygene2.org/MyGene2/familyprofile/1101/genetic/gene	de novo	Highly arched eyebrow	HP:0002553	Likely pathogenic
101	KMT2D	2508.0	1101	https://mygene2.org/MyGene2/familyprofile/1101/genetic/gene	de novo	Short stature	HP:0004322	Likely pathogenic
102	KMT2D	2508.0	1246	https://mygene2.org/MyGene2/familyprofile/1246/genetic/gene	de novo	Muscular hypotonia	HP:0001252	Likely pathogenic
103	KMT2D	2508.0	1246	https://mygene2.org/MyGene2/familyprofile/1246/genetic/gene	de novo	Sparse lateral eyebrow	HP:0005338	Likely pathogenic
104	KMT2D	2508.0	1246	https://mygene2.org/MyGene2/familyprofile/1246/genetic/gene	de novo	Highly arched eyebrow	HP:0002553	Likely pathogenic
105	KMT2D	2508.0	1246	https://mygene2.org/MyGene2/familyprofile/1246/genetic/gene	de novo	Long palpebral fissure	HP:0000637	Likely pathogenic
106	KMT2D	2508.0	1246	https://mygene2.org/MyGene2/familyprofile/1246/genetic/gene	de novo	Abnormality of the renal pelvis	HP:0010944	Likely pathogenic
107	KMT2D	2508.0	1246	https://mygene2.org/MyGene2/familyprofile/1246/genetic/gene	de novo	Abnormality of the skeletal system	HP:0000924	Likely pathogenic
108	KMT2D	2508.0	1246	https://mygene2.org/MyGene2/familyprofile/1246/genetic/gene	de novo	Eversion of lateral third of lower eyelids	HP:0007655	Likely pathogenic
109	KMT2D	2508.0	1246	https://mygene2.org/MyGene2/familyprofile/1246/genetic/gene	de novo	Thrombocytopenia	HP:0001873	Likely pathogenic
110	KMT2D	2508.0	1246	https://mygene2.org/MyGene2/familyprofile/1246/genetic/gene	de novo	Protruding ear	HP:0000411	Likely pathogenic
111	KMT2D	2508.0	1246	https://mygene2.org/MyGene2/familyprofile/1246/genetic/gene	de novo	Pulmonary artery stenosis	HP:0004415	Likely pathogenic
112	KMT2D	2508.0	1246	https://mygene2.org/MyGene2/familyprofile/1246/genetic/gene	de novo	Depressed nasal tip	HP:0000437	Likely pathogenic
113	KMT2D	2508.0	1246	https://mygene2.org/MyGene2/familyprofile/1246/genetic/gene	de novo	Sensorineural hearing impairment	HP:0000407	Likely pathogenic
114	KMT2D	2552.0	1141	https://mygene2.org/MyGene2/familyprofile/1141/genetic/gene	de novo	Gastroesophageal reflux	HP:0002020	Likely pathogenic
115	KMT2D	2552.0	1141	https://mygene2.org/MyGene2/familyprofile/1141/genetic/gene	de novo	Deep palmar crease	HP:0006191	Likely pathogenic
116	KMT2D	2552.0	1141	https://mygene2.org/MyGene2/familyprofile/1141/genetic/gene	de novo	Wide mouth	HP:0000154	Likely pathogenic
117	KMT2D	2552.0	1141	https://mygene2.org/MyGene2/familyprofile/1141/genetic/gene	de novo	Mild hearing impairment	HP:0012712	Likely pathogenic
118	KMT2D	2552.0	1141	https://mygene2.org/MyGene2/familyprofile/1141/genetic/gene	de novo	Long palpebral fissure	HP:0000637	Likely pathogenic
119	KMT2D	2552.0	1141	https://mygene2.org/MyGene2/familyprofile/1141/genetic/gene	de novo	Chronic otitis media	HP:0000389	Likely pathogenic
120	KMT2D	2552.0	1141	https://mygene2.org/MyGene2/familyprofile/1141/genetic/gene	de novo	Eversion of lateral third of lower eyelids	HP:0007655	Likely pathogenic
121	KMT2D	2552.0	1141	https://mygene2.org/MyGene2/familyprofile/1141/genetic/gene	de novo	Prominent fingertip pads	HP:0001212	Likely pathogenic
122	KMT2D	2552.0	1141	https://mygene2.org/MyGene2/familyprofile/1141/genetic/gene	de novo	Umbilical hernia	HP:0001537	Likely pathogenic
123	KMT2D	2552.0	1141	https://mygene2.org/MyGene2/familyprofile/1141/genetic/gene	de novo	Micrognathia	HP:0000347	Likely pathogenic
124	KMT2D	2552.0	1141	https://mygene2.org/MyGene2/familyprofile/1141/genetic/gene	de novo	Prominent epicanthal folds	HP:0007930	Likely pathogenic
125	KMT2D	2552.0	1141	https://mygene2.org/MyGene2/familyprofile/1141/genetic/gene	de novo	Right aortic arch	HP:0012020	Likely pathogenic
126	KMT2D	2552.0	1141	https://mygene2.org/MyGene2/familyprofile/1141/genetic/gene	de novo	Periorbital fullness	HP:0000629	Likely pathogenic
127	KMT2D	2552.0	1141	https://mygene2.org/MyGene2/familyprofile/1141/genetic/gene	de novo	Abnormality of the skeletal system	HP:0000924	Likely pathogenic
128	KMT2D	2552.0	1141	https://mygene2.org/MyGene2/familyprofile/1141/genetic/gene	de novo	Neutropenia	HP:0001875	Likely pathogenic
129	KMT2D	2552.0	1141	https://mygene2.org/MyGene2/familyprofile/1141/genetic/gene	de novo	Coarse facial features	HP:0000280	Likely pathogenic
130	KMT2D	2552.0	1141	https://mygene2.org/MyGene2/familyprofile/1141/genetic/gene	de novo	Brachydactyly syndrome	HP:0001156	Likely pathogenic
131	KMT2D	2552.0	1141	https://mygene2.org/MyGene2/familyprofile/1141/genetic/gene	de novo	Ptosis	HP:0000508	Likely pathogenic
132	KMT2D	2552.0	1141	https://mygene2.org/MyGene2/familyprofile/1141/genetic/gene	de novo	Muscular hypotonia	HP:0001252	Likely pathogenic
133	KMT2D	2552.0	1141	https://mygene2.org/MyGene2/familyprofile/1141/genetic/gene	de novo	Microcephaly	HP:0000252	Likely pathogenic
134	KMT2D	2552.0	1141	https://mygene2.org/MyGene2/familyprofile/1141/genetic/gene	de novo	Inguinal hernia	HP:0000023	Likely pathogenic
135	KMT2D	2552.0	1141	https://mygene2.org/MyGene2/familyprofile/1141/genetic/gene	de novo	Posteriorly rotated ears	HP:0000358	Likely pathogenic
136	KMT2D	2552.0	1141	https://mygene2.org/MyGene2/familyprofile/1141/genetic/gene	de novo	Seizures	HP:0001250	Likely pathogenic
137	KMT2D	2670.0	1232	https://mygene2.org/MyGene2/familyprofile/1232/genetic/gene	de novo	Abnormality of the skeletal system	HP:0000924	Likely pathogenic
138	KMT2D	2670.0	1232	https://mygene2.org/MyGene2/familyprofile/1232/genetic/gene	de novo	Protruding ear	HP:0000411	Likely pathogenic
139	KMT2D	2670.0	1232	https://mygene2.org/MyGene2/familyprofile/1232/genetic/gene	de novo	Sparse lateral eyebrow	HP:0005338	Likely pathogenic
140	KMT2D	2670.0	1232	https://mygene2.org/MyGene2/familyprofile/1232/genetic/gene	de novo	Long palpebral fissure	HP:0000637	Likely pathogenic
141	KMT2D	2670.0	1232	https://mygene2.org/MyGene2/familyprofile/1232/genetic/gene	de novo	Short 5th finger	HP:0009237	Likely pathogenic
142	KMT2D	2670.0	1232	https://mygene2.org/MyGene2/familyprofile/1232/genetic/gene	de novo	Eversion of lateral third of lower eyelids	HP:0007655	Likely pathogenic
143	KMT2D	2670.0	1232	https://mygene2.org/MyGene2/familyprofile/1232/genetic/gene	de novo	Prominent fingertip pads	HP:0001212	Likely pathogenic
144	KMT2D	2670.0	1232	https://mygene2.org/MyGene2/familyprofile/1232/genetic/gene	de novo	Depressed nasal tip	HP:0000437	Likely pathogenic
145	KMT2D	2670.0	1232	https://mygene2.org/MyGene2/familyprofile/1232/genetic/gene	de novo	Highly arched eyebrow	HP:0002553	Likely pathogenic
146	KMT2D	2670.0	1232	https://mygene2.org/MyGene2/familyprofile/1232/genetic/gene	de novo	Intellectual disability	HP:0001249	Likely pathogenic
147	KMT2D	6324.0	3007	https://mygene2.org/MyGene2/familyprofile/3007/genetic/gene	de novo	Strabismus	HP:0000486	Likely pathogenic
148	KMT2D	6324.0	3007	https://mygene2.org/MyGene2/familyprofile/3007/genetic/gene	de novo	Hip dislocation	HP:0002827	Likely pathogenic
149	KMT2D	6324.0	3007	https://mygene2.org/MyGene2/familyprofile/3007/genetic/gene	de novo	Short stature	HP:0004322	Likely pathogenic
150	KMT2D	6324.0	3007	https://mygene2.org/MyGene2/familyprofile/3007/genetic/gene	de novo	Long palpebral fissure	HP:0000637	Likely pathogenic
151	KMT2D	6324.0	3007	https://mygene2.org/MyGene2/familyprofile/3007/genetic/gene	de novo	Ptosis	HP:0000508	Likely pathogenic
152	KMT2D	6324.0	3007	https://mygene2.org/MyGene2/familyprofile/3007/genetic/gene	de novo	Joint laxity	HP:0001388	Likely pathogenic
153	KMT2D	6324.0	3007	https://mygene2.org/MyGene2/familyprofile/3007/genetic/gene	de novo	Depressed nasal tip	HP:0000437	Likely pathogenic
154	KMT2D	6324.0	3007	https://mygene2.org/MyGene2/familyprofile/3007/genetic/gene	de novo	Clinodactyly	HP:0030084	Likely pathogenic
155	KMT2D	6324.0	3007	https://mygene2.org/MyGene2/familyprofile/3007/genetic/gene	de novo	Abnormality of the pinna	HP:0000377	Likely pathogenic
156	KMT2D	6324.0	3007	https://mygene2.org/MyGene2/familyprofile/3007/genetic/gene	de novo	Cleft palate	HP:0000175	Likely pathogenic
157	KMT2D	6324.0	3007	https://mygene2.org/MyGene2/familyprofile/3007/genetic/gene	de novo	Recurrent infections	HP:0002719	Likely pathogenic
158	KMT2D	6324.0	3007	https://mygene2.org/MyGene2/familyprofile/3007/genetic/gene	de novo	Ectropion of lower eyelids	HP:0007651	Likely pathogenic
159	KMT2D	6324.0	3007	https://mygene2.org/MyGene2/familyprofile/3007/genetic/gene	de novo	Intellectual disability	HP:0001249	Likely pathogenic
160	KMT2D	6324.0	3007	https://mygene2.org/MyGene2/familyprofile/3007/genetic/gene	de novo	Wide nasal bridge	HP:0000431	Likely pathogenic
161	KMT2D	2691.0	1248	https://mygene2.org/MyGene2/familyprofile/1248/genetic/gene	de novo	Abnormality of the skeletal system	HP:0000924	Likely pathogenic
162	KMT2D	2691.0	1248	https://mygene2.org/MyGene2/familyprofile/1248/genetic/gene	de novo	Protruding ear	HP:0000411	Likely pathogenic
163	KMT2D	2691.0	1248	https://mygene2.org/MyGene2/familyprofile/1248/genetic/gene	de novo	Short 5th finger	HP:0009237	Likely pathogenic
164	KMT2D	2691.0	1248	https://mygene2.org/MyGene2/familyprofile/1248/genetic/gene	de novo	Eversion of lateral third of lower eyelids	HP:0007655	Likely pathogenic
165	KMT2D	2691.0	1248	https://mygene2.org/MyGene2/familyprofile/1248/genetic/gene	de novo	Intellectual disability	HP:0001249	Likely pathogenic
166	KMT2D	2691.0	1248	https://mygene2.org/MyGene2/familyprofile/1248/genetic/gene	de novo	Depressed nasal tip	HP:0000437	Likely pathogenic
167	KMT2D	2691.0	1248	https://mygene2.org/MyGene2/familyprofile/1248/genetic/gene	de novo	Prominent fingertip pads	HP:0001212	Likely pathogenic
168	KMT2D	2691.0	1248	https://mygene2.org/MyGene2/familyprofile/1248/genetic/gene	de novo	Long palpebral fissure	HP:0000637	Likely pathogenic
169	KMT2D	2691.0	1248	https://mygene2.org/MyGene2/familyprofile/1248/genetic/gene	de novo	Sparse lateral eyebrow	HP:0005338	Likely pathogenic
170	KMT2D	2691.0	1248	https://mygene2.org/MyGene2/familyprofile/1248/genetic/gene	de novo	Highly arched eyebrow	HP:0002553	Likely pathogenic
171	KMT2D	2690.0	1247	https://mygene2.org/MyGene2/familyprofile/1247/genetic/gene	de novo	Highly arched eyebrow	HP:0002553	Likely pathogenic
172	KMT2D	2690.0	1247	https://mygene2.org/MyGene2/familyprofile/1247/genetic/gene	de novo	Muscular hypotonia	HP:0001252	Likely pathogenic
173	KMT2D	2690.0	1247	https://mygene2.org/MyGene2/familyprofile/1247/genetic/gene	de novo	Prominent fingertip pads	HP:0001212	Likely pathogenic
174	KMT2D	2690.0	1247	https://mygene2.org/MyGene2/familyprofile/1247/genetic/gene	de novo	Depressed nasal tip	HP:0000437	Likely pathogenic
175	KMT2D	2690.0	1247	https://mygene2.org/MyGene2/familyprofile/1247/genetic/gene	de novo	Protruding ear	HP:0000411	Likely pathogenic
176	KMT2D	2690.0	1247	https://mygene2.org/MyGene2/familyprofile/1247/genetic/gene	de novo	Renal dysplasia	HP:0000110	Likely pathogenic
177	KMT2D	2690.0	1247	https://mygene2.org/MyGene2/familyprofile/1247/genetic/gene	de novo	Abnormality of the skeletal system	HP:0000924	Likely pathogenic
178	KMT2D	2690.0	1247	https://mygene2.org/MyGene2/familyprofile/1247/genetic/gene	de novo	Long palpebral fissure	HP:0000637	Likely pathogenic
179	KMT2D	2690.0	1247	https://mygene2.org/MyGene2/familyprofile/1247/genetic/gene	de novo	Gastroesophageal reflux	HP:0002020	Likely pathogenic
180	KMT2D	2690.0	1247	https://mygene2.org/MyGene2/familyprofile/1247/genetic/gene	de novo	Pulmonary artery stenosis	HP:0004415	Likely pathogenic
181	KMT2D	2690.0	1247	https://mygene2.org/MyGene2/familyprofile/1247/genetic/gene	de novo	Eversion of lateral third of lower eyelids	HP:0007655	Likely pathogenic
182	KMT2D	2690.0	1247	https://mygene2.org/MyGene2/familyprofile/1247/genetic/gene	de novo	Vesicoureteral reflux	HP:0000076	Likely pathogenic
183	KMT2D	2690.0	1247	https://mygene2.org/MyGene2/familyprofile/1247/genetic/gene	de novo	Sensorineural hearing impairment	HP:0000407	Likely pathogenic
184	KMT2D	2690.0	1247	https://mygene2.org/MyGene2/familyprofile/1247/genetic/gene	de novo	Perimembranous ventricular septal defect	HP:0011682	Likely pathogenic
185	KMT2D	2690.0	1247	https://mygene2.org/MyGene2/familyprofile/1247/genetic/gene	de novo	Short 5th finger	HP:0009237	Likely pathogenic
186	KMT2D	2690.0	1247	https://mygene2.org/MyGene2/familyprofile/1247/genetic/gene	de novo	Sparse lateral eyebrow	HP:0005338	Likely pathogenic
187	KMT2D	2690.0	1247	https://mygene2.org/MyGene2/familyprofile/1247/genetic/gene	de novo	Conductive hearing impairment	HP:0000405	Likely pathogenic
188	KMT2D	6422.0	3065	https://mygene2.org/MyGene2/familyprofile/3065/genetic/gene	de novo	Cleft palate	HP:0000175	Likely pathogenic
189	KMT2D	6422.0	3065	https://mygene2.org/MyGene2/familyprofile/3065/genetic/gene	de novo	Global developmental delay	HP:0001263	Likely pathogenic
190	KMT2D	6422.0	3065	https://mygene2.org/MyGene2/familyprofile/3065/genetic/gene	de novo	Intellectual disability	HP:0001249	Likely pathogenic
191	KMT2D	6422.0	3065	https://mygene2.org/MyGene2/familyprofile/3065/genetic/gene	de novo	Ectropion of lower eyelids	HP:0007651	Likely pathogenic
192	KMT2D	6422.0	3065	https://mygene2.org/MyGene2/familyprofile/3065/genetic/gene	de novo	Prominent fingertip pads	HP:0001212	Likely pathogenic
193	KMT2D	6422.0	3065	https://mygene2.org/MyGene2/familyprofile/3065/genetic/gene	de novo	Scoliosis	HP:0002650	Likely pathogenic
194	KMT2D	6422.0	3065	https://mygene2.org/MyGene2/familyprofile/3065/genetic/gene	de novo	Hearing impairment	HP:0000365	Likely pathogenic
195	KMT2D	6422.0	3065	https://mygene2.org/MyGene2/familyprofile/3065/genetic/gene	de novo	Short 5th finger	HP:0009237	Likely pathogenic
196	KMT2D	6422.0	3065	https://mygene2.org/MyGene2/familyprofile/3065/genetic/gene	de novo	Highly arched eyebrow	HP:0002553	Likely pathogenic
197	KMT2D	6422.0	3065	https://mygene2.org/MyGene2/familyprofile/3065/genetic/gene	de novo	Large earlobe	HP:0009748	Likely pathogenic
198	KMT2D	6422.0	3065	https://mygene2.org/MyGene2/familyprofile/3065/genetic/gene	de novo	Atrial septal defect	HP:0001631	Likely pathogenic
199	KMT2D	6422.0	3065	https://mygene2.org/MyGene2/familyprofile/3065/genetic/gene	de novo	Abnormal joint morphology	HP:0001367	Likely pathogenic
200	KMT2D	6422.0	3065	https://mygene2.org/MyGene2/familyprofile/3065/genetic/gene	de novo	Abnormal cardiac septum morphology	HP:0001671	Likely pathogenic
201	KMT2D	6422.0	3065	https://mygene2.org/MyGene2/familyprofile/3065/genetic/gene	de novo	Severe short stature	HP:0003510	Likely pathogenic
202	KMT2D	6422.0	3065	https://mygene2.org/MyGene2/familyprofile/3065/genetic/gene	de novo	Recurrent otitis media	HP:0000403	Likely pathogenic
203	KMT2D	6422.0	3065	https://mygene2.org/MyGene2/familyprofile/3065/genetic/gene	de novo	Otitis media	HP:0000388	Likely pathogenic
204	KMT2D	6422.0	3065	https://mygene2.org/MyGene2/familyprofile/3065/genetic/gene	de novo	Ectropion	HP:0000656	Likely pathogenic
205	KMT2D	2641.0	1207	https://mygene2.org/MyGene2/familyprofile/1207/genetic/gene	de novo	Long eyelashes	HP:0000527	Likely pathogenic
206	KMT2D	2641.0	1207	https://mygene2.org/MyGene2/familyprofile/1207/genetic/gene	de novo	Sparse lateral eyebrow	HP:0005338	Likely pathogenic
207	KMT2D	2641.0	1207	https://mygene2.org/MyGene2/familyprofile/1207/genetic/gene	de novo	Wide nasal bridge	HP:0000431	Likely pathogenic
208	KMT2D	2641.0	1207	https://mygene2.org/MyGene2/familyprofile/1207/genetic/gene	de novo	Abnormality of the skeletal system	HP:0000924	Likely pathogenic
209	KMT2D	2641.0	1207	https://mygene2.org/MyGene2/familyprofile/1207/genetic/gene	de novo	Glomerulosclerosis	HP:0000096	Likely pathogenic
210	KMT2D	2641.0	1207	https://mygene2.org/MyGene2/familyprofile/1207/genetic/gene	de novo	Eversion of lateral third of lower eyelids	HP:0007655	Likely pathogenic
211	KMT2D	2641.0	1207	https://mygene2.org/MyGene2/familyprofile/1207/genetic/gene	de novo	Protruding ear	HP:0000411	Likely pathogenic
212	KMT2D	2641.0	1207	https://mygene2.org/MyGene2/familyprofile/1207/genetic/gene	de novo	Gastroesophageal reflux	HP:0002020	Likely pathogenic
213	KMT2D	2641.0	1207	https://mygene2.org/MyGene2/familyprofile/1207/genetic/gene	de novo	Long palpebral fissure	HP:0000637	Likely pathogenic
214	KMT2D	2641.0	1207	https://mygene2.org/MyGene2/familyprofile/1207/genetic/gene	de novo	Muscular hypotonia	HP:0001252	Likely pathogenic
215	KMT2D	2644.0	1210	https://mygene2.org/MyGene2/familyprofile/1210/genetic/gene	de novo	Long eyelashes	HP:0000527	Likely pathogenic
216	KMT2D	2644.0	1210	https://mygene2.org/MyGene2/familyprofile/1210/genetic/gene	de novo	Sparse lateral eyebrow	HP:0005338	Likely pathogenic
217	KMT2D	2644.0	1210	https://mygene2.org/MyGene2/familyprofile/1210/genetic/gene	de novo	Strabismus	HP:0000486	Likely pathogenic
218	KMT2D	2644.0	1210	https://mygene2.org/MyGene2/familyprofile/1210/genetic/gene	de novo	Muscular hypotonia	HP:0001252	Likely pathogenic
219	KMT2D	2644.0	1210	https://mygene2.org/MyGene2/familyprofile/1210/genetic/gene	de novo	Abnormality of the skeletal system	HP:0000924	Likely pathogenic
220	KMT2D	2644.0	1210	https://mygene2.org/MyGene2/familyprofile/1210/genetic/gene	de novo	Cleft palate	HP:0000175	Likely pathogenic
221	KMT2D	2644.0	1210	https://mygene2.org/MyGene2/familyprofile/1210/genetic/gene	de novo	Protruding ear	HP:0000411	Likely pathogenic
222	KMT2D	2644.0	1210	https://mygene2.org/MyGene2/familyprofile/1210/genetic/gene	de novo	Ptosis	HP:0000508	Likely pathogenic
223	KMT2D	2686.0	1244	https://mygene2.org/MyGene2/familyprofile/1244/genetic/gene	de novo	Eversion of lateral third of lower eyelids	HP:0007655	Likely pathogenic
224	KMT2D	2686.0	1244	https://mygene2.org/MyGene2/familyprofile/1244/genetic/gene	de novo	Thrombocytopenia	HP:0001873	Likely pathogenic
225	KMT2D	2686.0	1244	https://mygene2.org/MyGene2/familyprofile/1244/genetic/gene	de novo	Protruding ear	HP:0000411	Likely pathogenic
226	KMT2D	2686.0	1244	https://mygene2.org/MyGene2/familyprofile/1244/genetic/gene	de novo	Sparse lateral eyebrow	HP:0005338	Likely pathogenic
227	KMT2D	2686.0	1244	https://mygene2.org/MyGene2/familyprofile/1244/genetic/gene	de novo	Depressed nasal tip	HP:0000437	Likely pathogenic
228	KMT2D	2686.0	1244	https://mygene2.org/MyGene2/familyprofile/1244/genetic/gene	de novo	Long palpebral fissure	HP:0000637	Likely pathogenic
229	KMT2D	2686.0	1244	https://mygene2.org/MyGene2/familyprofile/1244/genetic/gene	de novo	Bifid uvula	HP:0000193	Likely pathogenic
230	KMT2D	2686.0	1244	https://mygene2.org/MyGene2/familyprofile/1244/genetic/gene	de novo	Abnormality of the skeletal system	HP:0000924	Likely pathogenic
231	KMT2D	2686.0	1244	https://mygene2.org/MyGene2/familyprofile/1244/genetic/gene	de novo	Muscular hypotonia	HP:0001252	Likely pathogenic
232	KMT2D	2686.0	1244	https://mygene2.org/MyGene2/familyprofile/1244/genetic/gene	de novo	Highly arched eyebrow	HP:0002553	Likely pathogenic
233	KMT2D	2686.0	1244	https://mygene2.org/MyGene2/familyprofile/1244/genetic/gene	de novo	Malabsorption	HP:0002024	Likely pathogenic
234	KMT2D	6381.0	3040	https://mygene2.org/MyGene2/familyprofile/3040/genetic/gene	de novo	Macrotia	HP:0000400	Pathogenic
235	KMT2D	6381.0	3040	https://mygene2.org/MyGene2/familyprofile/3040/genetic/gene	de novo	Prominent fingertip pads	HP:0001212	Pathogenic
236	KMT2D	6381.0	3040	https://mygene2.org/MyGene2/familyprofile/3040/genetic/gene	de novo	Abnormality of the dentition	HP:0000164	Pathogenic
237	KMT2D	6381.0	3040	https://mygene2.org/MyGene2/familyprofile/3040/genetic/gene	de novo	Blue sclerae	HP:0000592	Pathogenic
238	KMT2D	6381.0	3040	https://mygene2.org/MyGene2/familyprofile/3040/genetic/gene	de novo	Seizures	HP:0001250	Pathogenic
239	KMT2D	6381.0	3040	https://mygene2.org/MyGene2/familyprofile/3040/genetic/gene	de novo	Depressivity	HP:0000716	Pathogenic
240	KMT2D	6381.0	3040	https://mygene2.org/MyGene2/familyprofile/3040/genetic/gene	de novo	Sparse eyebrow	HP:0045075	Pathogenic
241	KMT2D	6381.0	3040	https://mygene2.org/MyGene2/familyprofile/3040/genetic/gene	de novo	Intellectual disability	HP:0001249	Pathogenic
242	KMT2D	6381.0	3040	https://mygene2.org/MyGene2/familyprofile/3040/genetic/gene	de novo	Long palpebral fissure	HP:0000637	Pathogenic
243	KMT2D	6381.0	3040	https://mygene2.org/MyGene2/familyprofile/3040/genetic/gene	de novo	Depressed nasal tip	HP:0000437	Pathogenic
244	KMT2D	2243.0	930	https://mygene2.org/MyGene2/familyprofile/930/genetic/gene	de novo	Joint hyperflexibility	HP:0005692	Likely pathogenic
245	KMT2D	2243.0	930	https://mygene2.org/MyGene2/familyprofile/930/genetic/gene	de novo	Hypertelorism	HP:0000316	Likely pathogenic
246	KMT2D	2243.0	930	https://mygene2.org/MyGene2/familyprofile/930/genetic/gene	de novo	Reduced number of teeth	HP:0009804	Likely pathogenic
247	KMT2D	2243.0	930	https://mygene2.org/MyGene2/familyprofile/930/genetic/gene	de novo	Prominent fingertip pads	HP:0001212	Likely pathogenic
248	KMT2D	2243.0	930	https://mygene2.org/MyGene2/familyprofile/930/genetic/gene	de novo	None found	HP:0002263	Likely pathogenic
249	KMT2D	2243.0	930	https://mygene2.org/MyGene2/familyprofile/930/genetic/gene	de novo	Perimembranous ventricular septal defect	HP:0011682	Likely pathogenic
250	KMT2D	2243.0	930	https://mygene2.org/MyGene2/familyprofile/930/genetic/gene	de novo	Cleft palate	HP:0000175	Likely pathogenic
251	KMT2D	2243.0	930	https://mygene2.org/MyGene2/familyprofile/930/genetic/gene	de novo	Long palpebral fissure	HP:0000637	Likely pathogenic
252	KMT2D	2243.0	930	https://mygene2.org/MyGene2/familyprofile/930/genetic/gene	de novo	Ataxia	HP:0001251	Likely pathogenic
253	KMT2D	2243.0	930	https://mygene2.org/MyGene2/familyprofile/930/genetic/gene	de novo	Seizures	HP:0001250	Likely pathogenic
254	KMT2D	2243.0	930	https://mygene2.org/MyGene2/familyprofile/930/genetic/gene	de novo	Sparse lateral eyebrow	HP:0005338	Likely pathogenic
255	KMT2D	2243.0	930	https://mygene2.org/MyGene2/familyprofile/930/genetic/gene	de novo	Muscular hypotonia	HP:0001252	Likely pathogenic
256	KMT2D	2243.0	930	https://mygene2.org/MyGene2/familyprofile/930/genetic/gene	de novo	Premature thelarche	HP:0010314	Likely pathogenic
257	KMT2D	2243.0	930	https://mygene2.org/MyGene2/familyprofile/930/genetic/gene	de novo	Vitiligo	HP:0001045	Likely pathogenic
258	KMT2D	2243.0	930	https://mygene2.org/MyGene2/familyprofile/930/genetic/gene	de novo	None found	HP:0006346	Likely pathogenic
259	KMT2D	2243.0	930	https://mygene2.org/MyGene2/familyprofile/930/genetic/gene	de novo	Coarctation of aorta	HP:0001680	Likely pathogenic
260	KMT2D	2243.0	930	https://mygene2.org/MyGene2/familyprofile/930/genetic/gene	de novo	Abnormality of the skeletal system	HP:0000924	Likely pathogenic
261	KMT2D	2243.0	930	https://mygene2.org/MyGene2/familyprofile/930/genetic/gene	de novo	Highly arched eyebrow	HP:0002553	Likely pathogenic
262	KMT2D	2243.0	930	https://mygene2.org/MyGene2/familyprofile/930/genetic/gene	de novo	Preauricular skin tag	HP:0000384	Likely pathogenic
263	KMT2D	2243.0	1230	https://mygene2.org/MyGene2/familyprofile/1230/genetic/gene	de novo	Abnormality of the skeletal system	HP:0000924	Likely pathogenic
264	KMT2D	2243.0	1230	https://mygene2.org/MyGene2/familyprofile/1230/genetic/gene	de novo	Muscular hypotonia	HP:0001252	Likely pathogenic
265	KMT2D	2243.0	1230	https://mygene2.org/MyGene2/familyprofile/1230/genetic/gene	de novo	Protruding ear	HP:0000411	Likely pathogenic
266	KMT2D	2243.0	1230	https://mygene2.org/MyGene2/familyprofile/1230/genetic/gene	de novo	Micrognathia	HP:0000347	Likely pathogenic
267	KMT2D	2243.0	1230	https://mygene2.org/MyGene2/familyprofile/1230/genetic/gene	de novo	Long eyelashes	HP:0000527	Likely pathogenic
268	KMT2D	2243.0	1230	https://mygene2.org/MyGene2/familyprofile/1230/genetic/gene	de novo	Cleft palate	HP:0000175	Likely pathogenic
269	KMT2D	2243.0	1230	https://mygene2.org/MyGene2/familyprofile/1230/genetic/gene	de novo	Sparse lateral eyebrow	HP:0005338	Likely pathogenic
270	KMT2D	2243.0	1230	https://mygene2.org/MyGene2/familyprofile/1230/genetic/gene	de novo	Conductive hearing impairment	HP:0000405	Likely pathogenic
271	KMT2D	6429.0	3072	https://mygene2.org/MyGene2/familyprofile/3072/genetic/gene	de novo	Growth delay	HP:0001510	Likely pathogenic
272	KMT2D	6429.0	3072	https://mygene2.org/MyGene2/familyprofile/3072/genetic/gene	de novo	Cleft palate	HP:0000175	Likely pathogenic
273	KMT2D	6429.0	3072	https://mygene2.org/MyGene2/familyprofile/3072/genetic/gene	de novo	Craniosynostosis	HP:0001363	Likely pathogenic
274	KMT2D	6429.0	3072	https://mygene2.org/MyGene2/familyprofile/3072/genetic/gene	de novo	Macrotia	HP:0000400	Likely pathogenic
275	KMT2D	6429.0	3072	https://mygene2.org/MyGene2/familyprofile/3072/genetic/gene	de novo	Hearing impairment	HP:0000365	Likely pathogenic
276	KMT2D	6429.0	3072	https://mygene2.org/MyGene2/familyprofile/3072/genetic/gene	de novo	Thin upper lip vermilion	HP:0000219	Likely pathogenic
277	KMT2D	6429.0	3072	https://mygene2.org/MyGene2/familyprofile/3072/genetic/gene	de novo	Congenital hypothyroidism	HP:0000851	Likely pathogenic
278	KMT2D	6429.0	3072	https://mygene2.org/MyGene2/familyprofile/3072/genetic/gene	de novo	Long palpebral fissure	HP:0000637	Likely pathogenic
279	KMT2D	6429.0	3072	https://mygene2.org/MyGene2/familyprofile/3072/genetic/gene	de novo	Postnatal growth retardation	HP:0008897	Likely pathogenic
280	KMT2D	6429.0	3072	https://mygene2.org/MyGene2/familyprofile/3072/genetic/gene	de novo	Highly arched eyebrow	HP:0002553	Likely pathogenic
281	KMT2D	6429.0	3072	https://mygene2.org/MyGene2/familyprofile/3072/genetic/gene	de novo	Hypoparathyroidism	HP:0000829	Likely pathogenic
282	KMT2D	6429.0	3072	https://mygene2.org/MyGene2/familyprofile/3072/genetic/gene	de novo	Global developmental delay	HP:0001263	Likely pathogenic
283	KMT2D	6429.0	3072	https://mygene2.org/MyGene2/familyprofile/3072/genetic/gene	de novo	Brachydactyly	HP:0001156	Likely pathogenic
284	KMT2D	6321.0	3004	https://mygene2.org/MyGene2/familyprofile/3004/genetic/gene	de novo	Highly arched eyebrow	HP:0002553	Likely pathogenic
285	KMT2D	6321.0	3004	https://mygene2.org/MyGene2/familyprofile/3004/genetic/gene	de novo	Ventricular septal defect	HP:0001629	Likely pathogenic
286	KMT2D	6321.0	3004	https://mygene2.org/MyGene2/familyprofile/3004/genetic/gene	de novo	Coarctation of aorta	HP:0001680	Likely pathogenic
287	KMT2D	6321.0	3004	https://mygene2.org/MyGene2/familyprofile/3004/genetic/gene	de novo	Prominent digit pad	HP:0011298	Likely pathogenic
288	KMT2D	6321.0	3004	https://mygene2.org/MyGene2/familyprofile/3004/genetic/gene	de novo	Blue sclerae	HP:0000592	Likely pathogenic
289	KMT2D	6321.0	3004	https://mygene2.org/MyGene2/familyprofile/3004/genetic/gene	de novo	Long palpebral fissure	HP:0000637	Likely pathogenic
290	KMT2D	6321.0	3004	https://mygene2.org/MyGene2/familyprofile/3004/genetic/gene	de novo	Clinodactyly	HP:0030084	Likely pathogenic
291	KMT2D	6321.0	3004	https://mygene2.org/MyGene2/familyprofile/3004/genetic/gene	de novo	Wide nasal bridge	HP:0000431	Likely pathogenic
292	KMT2D	6321.0	3004	https://mygene2.org/MyGene2/familyprofile/3004/genetic/gene	de novo	Abnormal cardiac septum morphology	HP:0001671	Likely pathogenic
293	KMT2D	6321.0	3004	https://mygene2.org/MyGene2/familyprofile/3004/genetic/gene	de novo	Global developmental delay	HP:0001263	Likely pathogenic
294	KMT2D	6321.0	3004	https://mygene2.org/MyGene2/familyprofile/3004/genetic/gene	de novo	Intellectual disability	HP:0001249	Likely pathogenic
295	KMT2D	6321.0	3004	https://mygene2.org/MyGene2/familyprofile/3004/genetic/gene	de novo	Strabismus	HP:0000486	Likely pathogenic
296	KMT2D	6321.0	3004	https://mygene2.org/MyGene2/familyprofile/3004/genetic/gene	de novo	Abnormality of the pinna	HP:0000377	Likely pathogenic
297	KMT2D	6321.0	3004	https://mygene2.org/MyGene2/familyprofile/3004/genetic/gene	de novo	Ectropion of lower eyelids	HP:0007651	Likely pathogenic
298	KMT2D	2547.0	1136	https://mygene2.org/MyGene2/familyprofile/1136/genetic/gene	de novo	Bifid uvula	HP:0000193	Likely pathogenic
299	KMT2D	2547.0	1136	https://mygene2.org/MyGene2/familyprofile/1136/genetic/gene	de novo	Muscular hypotonia	HP:0001252	Likely pathogenic
300	KMT2D	2547.0	1136	https://mygene2.org/MyGene2/familyprofile/1136/genetic/gene	de novo	Cleft palate	HP:0000175	Likely pathogenic
301	KMT2D	2547.0	1136	https://mygene2.org/MyGene2/familyprofile/1136/genetic/gene	de novo	Brachydactyly syndrome	HP:0001156	Likely pathogenic
302	KMT2D	2547.0	1136	https://mygene2.org/MyGene2/familyprofile/1136/genetic/gene	de novo	Long palpebral fissure	HP:0000637	Likely pathogenic
303	KMT2D	2547.0	1136	https://mygene2.org/MyGene2/familyprofile/1136/genetic/gene	de novo	Prominent fingertip pads	HP:0001212	Likely pathogenic
304	KMT2D	2547.0	1136	https://mygene2.org/MyGene2/familyprofile/1136/genetic/gene	de novo	Eversion of lateral third of lower eyelids	HP:0007655	Likely pathogenic
305	KMT2D	2547.0	1136	https://mygene2.org/MyGene2/familyprofile/1136/genetic/gene	de novo	Joint laxity	HP:0001388	Likely pathogenic
306	KMT2D	2547.0	1136	https://mygene2.org/MyGene2/familyprofile/1136/genetic/gene	de novo	Gastroesophageal reflux	HP:0002020	Likely pathogenic
307	KMT2D	2547.0	1136	https://mygene2.org/MyGene2/familyprofile/1136/genetic/gene	de novo	Pes planus	HP:0001763	Likely pathogenic
308	KMT2D	2547.0	1136	https://mygene2.org/MyGene2/familyprofile/1136/genetic/gene	de novo	Abnormality of the skeletal system	HP:0000924	Likely pathogenic
309	KMT2D	2547.0	1136	https://mygene2.org/MyGene2/familyprofile/1136/genetic/gene	de novo	Growth hormone deficiency	HP:0000824	Likely pathogenic
310	KMT2D	2547.0	1136	https://mygene2.org/MyGene2/familyprofile/1136/genetic/gene	de novo	Chronic otitis media	HP:0000389	Likely pathogenic
311	KMT2D	2547.0	1136	https://mygene2.org/MyGene2/familyprofile/1136/genetic/gene	de novo	Prominent epicanthal folds	HP:0007930	Likely pathogenic
312	KMT2D	2547.0	1136	https://mygene2.org/MyGene2/familyprofile/1136/genetic/gene	de novo	Pectus excavatum	HP:0000767	Likely pathogenic
313	KMT2D	2547.0	1136	https://mygene2.org/MyGene2/familyprofile/1136/genetic/gene	de novo	Low posterior hairline	HP:0002162	Likely pathogenic
314	KMT2D	2547.0	1136	https://mygene2.org/MyGene2/familyprofile/1136/genetic/gene	de novo	Ptosis	HP:0000508	Likely pathogenic
315	KMT2D	2547.0	1136	https://mygene2.org/MyGene2/familyprofile/1136/genetic/gene	de novo	Microcephaly	HP:0000252	Likely pathogenic
316	KMT2D	6425.0	3068	https://mygene2.org/MyGene2/familyprofile/3068/genetic/gene	de novo	Intellectual disability	HP:0001249	Likely pathogenic
317	KMT2D	6425.0	3068	https://mygene2.org/MyGene2/familyprofile/3068/genetic/gene	de novo	Ectropion	HP:0000656	Likely pathogenic
318	KMT2D	6425.0	3068	https://mygene2.org/MyGene2/familyprofile/3068/genetic/gene	de novo	Highly arched eyebrow	HP:0002553	Likely pathogenic
319	KMT2D	6425.0	3068	https://mygene2.org/MyGene2/familyprofile/3068/genetic/gene	de novo	Depressed nasal tip	HP:0000437	Likely pathogenic
320	KMT2D	6425.0	3068	https://mygene2.org/MyGene2/familyprofile/3068/genetic/gene	de novo	Ectropion of lower eyelids	HP:0007651	Likely pathogenic
321	KMT2D	6425.0	3068	https://mygene2.org/MyGene2/familyprofile/3068/genetic/gene	de novo	Short 5th finger	HP:0009237	Likely pathogenic
322	KMT2D	6425.0	3068	https://mygene2.org/MyGene2/familyprofile/3068/genetic/gene	de novo	Global developmental delay	HP:0001263	Likely pathogenic
323	KMT2D	6425.0	3068	https://mygene2.org/MyGene2/familyprofile/3068/genetic/gene	de novo	Prominent fingertip pads	HP:0001212	Likely pathogenic
324	KMT2D	6425.0	3068	https://mygene2.org/MyGene2/familyprofile/3068/genetic/gene	de novo	Cleft palate	HP:0000175	Likely pathogenic
325	KMT2D	6425.0	3068	https://mygene2.org/MyGene2/familyprofile/3068/genetic/gene	de novo	Large earlobe	HP:0009748	Likely pathogenic
326	KMT2D	6311.0	2990	https://mygene2.org/MyGene2/familyprofile/2990/genetic/gene	autosomal dominant	Abnormality of the skeletal system	HP:0000924	Likely pathogenic
327	KMT2D	6311.0	2990	https://mygene2.org/MyGene2/familyprofile/2990/genetic/gene	autosomal dominant	Highly arched eyebrow	HP:0002553	Likely pathogenic
328	KMT2D	6311.0	2990	https://mygene2.org/MyGene2/familyprofile/2990/genetic/gene	autosomal dominant	Cleft palate	HP:0000175	Likely pathogenic
329	KMT2D	6311.0	2990	https://mygene2.org/MyGene2/familyprofile/2990/genetic/gene	autosomal dominant	Depressivity	HP:0000716	Likely pathogenic
330	KMT2D	6311.0	2990	https://mygene2.org/MyGene2/familyprofile/2990/genetic/gene	autosomal dominant	Recurrent otitis media	HP:0000403	Likely pathogenic
331	KMT2D	6311.0	2990	https://mygene2.org/MyGene2/familyprofile/2990/genetic/gene	autosomal dominant	Cupped ear	HP:0000378	Likely pathogenic
332	KMT2D	6311.0	2990	https://mygene2.org/MyGene2/familyprofile/2990/genetic/gene	autosomal dominant	Euryblepharon	HP:0012905	Likely pathogenic
333	KMT2D	6311.0	2990	https://mygene2.org/MyGene2/familyprofile/2990/genetic/gene	autosomal dominant	Abnormality of the genitourinary system	HP:0000119	Likely pathogenic
334	KMT2D	6311.0	2990	https://mygene2.org/MyGene2/familyprofile/2990/genetic/gene	autosomal dominant	Pneumonia	HP:0002090	Likely pathogenic
335	KMT2D	6311.0	2990	https://mygene2.org/MyGene2/familyprofile/2990/genetic/gene	autosomal dominant	Abnormal heart morphology	HP:0001627	Likely pathogenic
336	KMT2D	6311.0	2990	https://mygene2.org/MyGene2/familyprofile/2990/genetic/gene	autosomal dominant	Recurrent urinary tract infections	HP:0000010	Likely pathogenic
337	KMT2D	6311.0	2990	https://mygene2.org/MyGene2/familyprofile/2990/genetic/gene	autosomal dominant	Growth delay	HP:0001510	Likely pathogenic
338	KMT2D	6311.0	2990	https://mygene2.org/MyGene2/familyprofile/2990/genetic/gene	autosomal dominant	Otitis media	HP:0000388	Likely pathogenic
339	KMT2D	6311.0	2990	https://mygene2.org/MyGene2/familyprofile/2990/genetic/gene	autosomal dominant	Depressed nasal tip	HP:0000437	Likely pathogenic
340	KMT2D	6311.0	2990	https://mygene2.org/MyGene2/familyprofile/2990/genetic/gene	autosomal dominant	Postnatal growth retardation	HP:0008897	Likely pathogenic
341	KMT2D	6311.0	2990	https://mygene2.org/MyGene2/familyprofile/2990/genetic/gene	autosomal dominant	Recurrent pneumonia	HP:0006532	Likely pathogenic
342	KMT2D	6317.0	2996	https://mygene2.org/MyGene2/familyprofile/2996/genetic/gene	autosomal dominant	Intellectual disability	HP:0001249	Likely pathogenic
343	KMT2D	6317.0	2996	https://mygene2.org/MyGene2/familyprofile/2996/genetic/gene	autosomal dominant	Depressivity	HP:0000716	Likely pathogenic
344	KMT2D	6317.0	2996	https://mygene2.org/MyGene2/familyprofile/2996/genetic/gene	autosomal dominant	Cupped ear	HP:0000378	Likely pathogenic
345	KMT2D	6317.0	2996	https://mygene2.org/MyGene2/familyprofile/2996/genetic/gene	autosomal dominant	Euryblepharon	HP:0012905	Likely pathogenic
346	KMT2D	6317.0	2996	https://mygene2.org/MyGene2/familyprofile/2996/genetic/gene	autosomal dominant	Abnormal heart morphology	HP:0001627	Likely pathogenic
347	KMT2D	6317.0	2996	https://mygene2.org/MyGene2/familyprofile/2996/genetic/gene	autosomal dominant	Growth delay	HP:0001510	Likely pathogenic
348	KMT2D	6317.0	2996	https://mygene2.org/MyGene2/familyprofile/2996/genetic/gene	autosomal dominant	Depressed nasal tip	HP:0000437	Likely pathogenic
349	KMT2D	6317.0	2996	https://mygene2.org/MyGene2/familyprofile/2996/genetic/gene	autosomal dominant	Abnormality of the genitourinary system	HP:0000119	Likely pathogenic
350	KMT2D	6317.0	2996	https://mygene2.org/MyGene2/familyprofile/2996/genetic/gene	autosomal dominant	Abnormality of the skeletal system	HP:0000924	Likely pathogenic
351	KMT2D	6317.0	2996	https://mygene2.org/MyGene2/familyprofile/2996/genetic/gene	autosomal dominant	Postnatal growth retardation	HP:0008897	Likely pathogenic
352	KMT2D	6317.0	2996	https://mygene2.org/MyGene2/familyprofile/2996/genetic/gene	autosomal dominant	Highly arched eyebrow	HP:0002553	Likely pathogenic
353	KMT2D	2501.0	1095	https://mygene2.org/MyGene2/familyprofile/1095/genetic/gene	de novo	Bilateral sensorineural hearing impairment	HP:0008619	Likely pathogenic
354	KMT2D	2501.0	1095	https://mygene2.org/MyGene2/familyprofile/1095/genetic/gene	de novo	Long palpebral fissure	HP:0000637	Likely pathogenic
355	KMT2D	2501.0	1095	https://mygene2.org/MyGene2/familyprofile/1095/genetic/gene	de novo	Abnormality of the skeletal system	HP:0000924	Likely pathogenic
356	KMT2D	2501.0	1095	https://mygene2.org/MyGene2/familyprofile/1095/genetic/gene	de novo	Recurrent pneumonia	HP:0006532	Likely pathogenic
357	KMT2D	2501.0	1095	https://mygene2.org/MyGene2/familyprofile/1095/genetic/gene	de novo	Short stature	HP:0004322	Likely pathogenic
358	KMT2D	2501.0	1095	https://mygene2.org/MyGene2/familyprofile/1095/genetic/gene	de novo	Muscular hypotonia	HP:0001252	Likely pathogenic
359	KMT2D	2501.0	1095	https://mygene2.org/MyGene2/familyprofile/1095/genetic/gene	de novo	Cleft palate	HP:0000175	Likely pathogenic
360	KMT2D	2501.0	1095	https://mygene2.org/MyGene2/familyprofile/1095/genetic/gene	de novo	Abnormality of the spleen	HP:0001743	Likely pathogenic
361	KMT2D	2501.0	1095	https://mygene2.org/MyGene2/familyprofile/1095/genetic/gene	de novo	Perimembranous ventricular septal defect	HP:0011682	Likely pathogenic
362	KMT2D	2501.0	1095	https://mygene2.org/MyGene2/familyprofile/1095/genetic/gene	de novo	Abnormality of the kidney	HP:0000077	Likely pathogenic
363	KMT2D	2501.0	1095	https://mygene2.org/MyGene2/familyprofile/1095/genetic/gene	de novo	Bilateral conductive hearing impairment	HP:0008513	Likely pathogenic
364	KMT2D	2501.0	1095	https://mygene2.org/MyGene2/familyprofile/1095/genetic/gene	de novo	Atria septal defect	HP:0001631	Likely pathogenic
365	KMT2D	2501.0	1095	https://mygene2.org/MyGene2/familyprofile/1095/genetic/gene	de novo	Strabismus	HP:0000486	Likely pathogenic
366	KMT2D	2501.0	1095	https://mygene2.org/MyGene2/familyprofile/1095/genetic/gene	de novo	Short 5th finger	HP:0009237	Likely pathogenic
367	KMT2D	2501.0	1095	https://mygene2.org/MyGene2/familyprofile/1095/genetic/gene	de novo	Seizures	HP:0001250	Likely pathogenic
368	KMT2D	2501.0	1095	https://mygene2.org/MyGene2/familyprofile/1095/genetic/gene	de novo	Prominent fingertip pads	HP:0001212	Likely pathogenic
369	KMT2D	2501.0	1095	https://mygene2.org/MyGene2/familyprofile/1095/genetic/gene	de novo	Highly arched eyebrow	HP:0002553	Likely pathogenic
370	KMT2D	2501.0	1095	https://mygene2.org/MyGene2/familyprofile/1095/genetic/gene	de novo	Sparse lateral eyebrow	HP:0005338	Likely pathogenic
371	KMT2D	2501.0	1095	https://mygene2.org/MyGene2/familyprofile/1095/genetic/gene	de novo	Protruding ear	HP:0000411	Likely pathogenic
372	KMT2D	2501.0	1095	https://mygene2.org/MyGene2/familyprofile/1095/genetic/gene	de novo	Skin rash	HP:0000988	Likely pathogenic
373	KMT2D	2501.0	1095	https://mygene2.org/MyGene2/familyprofile/1095/genetic/gene	de novo	Abnormality of the liver	HP:0001392	Likely pathogenic
374	KMT2D	2501.0	3032	https://mygene2.org/MyGene2/familyprofile/3032/genetic/gene	autosomal dominant	Abnormal cardiac septum morphology	HP:0001671	Pathogenic
375	KMT2D	2501.0	3032	https://mygene2.org/MyGene2/familyprofile/3032/genetic/gene	autosomal dominant	Abnormality of the ureter	HP:0000069	Pathogenic
376	KMT2D	2501.0	3032	https://mygene2.org/MyGene2/familyprofile/3032/genetic/gene	autosomal dominant	Abnormal aortic arch morphology	HP:0012303	Pathogenic
377	KMT2D	2501.0	3032	https://mygene2.org/MyGene2/familyprofile/3032/genetic/gene	autosomal dominant	Atrial septal defect	HP:0001631	Pathogenic
378	KMT2D	2501.0	3032	https://mygene2.org/MyGene2/familyprofile/3032/genetic/gene	autosomal dominant	Abnormal aortic morphology	HP:0001679	Pathogenic
379	KMT2D	2501.0	3032	https://mygene2.org/MyGene2/familyprofile/3032/genetic/gene	autosomal dominant	Patent ductus arteriosus	HP:0001643	Pathogenic
380	KMT2D	2501.0	3032	https://mygene2.org/MyGene2/familyprofile/3032/genetic/gene	autosomal dominant	Abnormal heart morphology	HP:0001627	Pathogenic
381	KMT2D	2501.0	3032	https://mygene2.org/MyGene2/familyprofile/3032/genetic/gene	autosomal dominant	Ventricular septal defect	HP:0001629	Pathogenic
382	KMT2D	2501.0	3032	https://mygene2.org/MyGene2/familyprofile/3032/genetic/gene	autosomal dominant	Patent foramen ovale	HP:0001655	Pathogenic
383	KMT2D	2501.0	1095	https://mygene2.org/MyGene2/familyprofile/1095/genetic/gene	de novo	Bilateral sensorineural hearing impairment	HP:0008619	Likely pathogenic
384	KMT2D	2501.0	1095	https://mygene2.org/MyGene2/familyprofile/1095/genetic/gene	de novo	Long palpebral fissure	HP:0000637	Likely pathogenic
385	KMT2D	2501.0	1095	https://mygene2.org/MyGene2/familyprofile/1095/genetic/gene	de novo	Abnormality of the skeletal system	HP:0000924	Likely pathogenic
386	KMT2D	2501.0	1095	https://mygene2.org/MyGene2/familyprofile/1095/genetic/gene	de novo	Recurrent pneumonia	HP:0006532	Likely pathogenic
387	KMT2D	2501.0	1095	https://mygene2.org/MyGene2/familyprofile/1095/genetic/gene	de novo	Short stature	HP:0004322	Likely pathogenic
388	KMT2D	2501.0	1095	https://mygene2.org/MyGene2/familyprofile/1095/genetic/gene	de novo	Muscular hypotonia	HP:0001252	Likely pathogenic
389	KMT2D	2501.0	1095	https://mygene2.org/MyGene2/familyprofile/1095/genetic/gene	de novo	Cleft palate	HP:0000175	Likely pathogenic
390	KMT2D	2501.0	1095	https://mygene2.org/MyGene2/familyprofile/1095/genetic/gene	de novo	Abnormality of the spleen	HP:0001743	Likely pathogenic
391	KMT2D	2501.0	1095	https://mygene2.org/MyGene2/familyprofile/1095/genetic/gene	de novo	Perimembranous ventricular septal defect	HP:0011682	Likely pathogenic
392	KMT2D	2501.0	1095	https://mygene2.org/MyGene2/familyprofile/1095/genetic/gene	de novo	Abnormality of the kidney	HP:0000077	Likely pathogenic
393	KMT2D	2501.0	1095	https://mygene2.org/MyGene2/familyprofile/1095/genetic/gene	de novo	Bilateral conductive hearing impairment	HP:0008513	Likely pathogenic
394	KMT2D	2501.0	1095	https://mygene2.org/MyGene2/familyprofile/1095/genetic/gene	de novo	Atria septal defect	HP:0001631	Likely pathogenic
395	KMT2D	2501.0	1095	https://mygene2.org/MyGene2/familyprofile/1095/genetic/gene	de novo	Strabismus	HP:0000486	Likely pathogenic
396	KMT2D	2501.0	1095	https://mygene2.org/MyGene2/familyprofile/1095/genetic/gene	de novo	Short 5th finger	HP:0009237	Likely pathogenic
397	KMT2D	2501.0	1095	https://mygene2.org/MyGene2/familyprofile/1095/genetic/gene	de novo	Seizures	HP:0001250	Likely pathogenic
398	KMT2D	2501.0	1095	https://mygene2.org/MyGene2/familyprofile/1095/genetic/gene	de novo	Prominent fingertip pads	HP:0001212	Likely pathogenic
399	KMT2D	2501.0	1095	https://mygene2.org/MyGene2/familyprofile/1095/genetic/gene	de novo	Highly arched eyebrow	HP:0002553	Likely pathogenic
400	KMT2D	2501.0	1095	https://mygene2.org/MyGene2/familyprofile/1095/genetic/gene	de novo	Sparse lateral eyebrow	HP:0005338	Likely pathogenic
401	KMT2D	2501.0	1095	https://mygene2.org/MyGene2/familyprofile/1095/genetic/gene	de novo	Protruding ear	HP:0000411	Likely pathogenic
402	KMT2D	2501.0	1095	https://mygene2.org/MyGene2/familyprofile/1095/genetic/gene	de novo	Skin rash	HP:0000988	Likely pathogenic
403	KMT2D	2501.0	1095	https://mygene2.org/MyGene2/familyprofile/1095/genetic/gene	de novo	Abnormality of the liver	HP:0001392	Likely pathogenic
404	KMT2D	2501.0	3032	https://mygene2.org/MyGene2/familyprofile/3032/genetic/gene	autosomal dominant	Abnormal cardiac septum morphology	HP:0001671	Pathogenic
405	KMT2D	2501.0	3032	https://mygene2.org/MyGene2/familyprofile/3032/genetic/gene	autosomal dominant	Abnormality of the ureter	HP:0000069	Pathogenic
406	KMT2D	2501.0	3032	https://mygene2.org/MyGene2/familyprofile/3032/genetic/gene	autosomal dominant	Abnormal aortic arch morphology	HP:0012303	Pathogenic
407	KMT2D	2501.0	3032	https://mygene2.org/MyGene2/familyprofile/3032/genetic/gene	autosomal dominant	Atrial septal defect	HP:0001631	Pathogenic
408	KMT2D	2501.0	3032	https://mygene2.org/MyGene2/familyprofile/3032/genetic/gene	autosomal dominant	Abnormal aortic morphology	HP:0001679	Pathogenic
409	KMT2D	2501.0	3032	https://mygene2.org/MyGene2/familyprofile/3032/genetic/gene	autosomal dominant	Patent ductus arteriosus	HP:0001643	Pathogenic
410	KMT2D	2501.0	3032	https://mygene2.org/MyGene2/familyprofile/3032/genetic/gene	autosomal dominant	Abnormal heart morphology	HP:0001627	Pathogenic
411	KMT2D	2501.0	3032	https://mygene2.org/MyGene2/familyprofile/3032/genetic/gene	autosomal dominant	Ventricular septal defect	HP:0001629	Pathogenic
412	KMT2D	2501.0	3032	https://mygene2.org/MyGene2/familyprofile/3032/genetic/gene	autosomal dominant	Patent foramen ovale	HP:0001655	Pathogenic
413	KMT2D	2687.0	1245	https://mygene2.org/MyGene2/familyprofile/1245/genetic/gene	de novo	Abnormality of the skeletal system	HP:0000924	Likely pathogenic
414	KMT2D	2687.0	1245	https://mygene2.org/MyGene2/familyprofile/1245/genetic/gene	de novo	Muscular hypotonia	HP:0001252	Likely pathogenic
415	KMT2D	2687.0	1245	https://mygene2.org/MyGene2/familyprofile/1245/genetic/gene	de novo	Protruding ear	HP:0000411	Likely pathogenic
416	KMT2D	2687.0	1245	https://mygene2.org/MyGene2/familyprofile/1245/genetic/gene	de novo	Coarctation of aorta	HP:0001680	Likely pathogenic
417	KMT2D	2687.0	1245	https://mygene2.org/MyGene2/familyprofile/1245/genetic/gene	de novo	Sparse lateral eyebrow	HP:0005338	Likely pathogenic
418	KMT2D	2687.0	1245	https://mygene2.org/MyGene2/familyprofile/1245/genetic/gene	de novo	Depressed nasal tip	HP:0000437	Likely pathogenic
419	KMT2D	2687.0	1245	https://mygene2.org/MyGene2/familyprofile/1245/genetic/gene	de novo	Cleft palate	HP:0000175	Likely pathogenic
420	KMT2D	2687.0	1245	https://mygene2.org/MyGene2/familyprofile/1245/genetic/gene	de novo	Short 5th finger	HP:0009237	Likely pathogenic
421	KMT2D	2687.0	1245	https://mygene2.org/MyGene2/familyprofile/1245/genetic/gene	de novo	Highly arched eyebrow	HP:0002553	Likely pathogenic
422	KMT2D	2687.0	1245	https://mygene2.org/MyGene2/familyprofile/1245/genetic/gene	de novo	Long palpebral fissure	HP:0000637	Likely pathogenic
423	KMT2D	2687.0	1245	https://mygene2.org/MyGene2/familyprofile/1245/genetic/gene	de novo	Conductive hearing impairment	HP:0000405	Likely pathogenic
424	KMT2D	2687.0	1245	https://mygene2.org/MyGene2/familyprofile/1245/genetic/gene	de novo	Eversion of lateral third of lower eyelids	HP:0007655	Likely pathogenic
425	KMT2D	2687.0	1245	https://mygene2.org/MyGene2/familyprofile/1245/genetic/gene	de novo	Prominent fingertip pads	HP:0001212	Likely pathogenic
426	KMT2D	2638.0	1204	https://mygene2.org/MyGene2/familyprofile/1204/genetic/gene	de novo	Sparse lateral eyebrow	HP:0005338	Likely pathogenic
427	KMT2D	2638.0	1204	https://mygene2.org/MyGene2/familyprofile/1204/genetic/gene	de novo	Highly arched eyebrow	HP:0002553	Likely pathogenic
428	KMT2D	2638.0	1204	https://mygene2.org/MyGene2/familyprofile/1204/genetic/gene	de novo	Abnormality of the skeletal system	HP:0000924	Likely pathogenic
429	KMT2D	2638.0	1204	https://mygene2.org/MyGene2/familyprofile/1204/genetic/gene	de novo	Prominent fingertip pads	HP:0001212	Likely pathogenic
430	KMT2D	2638.0	1204	https://mygene2.org/MyGene2/familyprofile/1204/genetic/gene	de novo	Eversion of lateral third of lower eyelids	HP:0007655	Likely pathogenic
431	KMT2D	2638.0	1204	https://mygene2.org/MyGene2/familyprofile/1204/genetic/gene	de novo	Protruding ear	HP:0000411	Likely pathogenic
432	KMT2D	2638.0	1204	https://mygene2.org/MyGene2/familyprofile/1204/genetic/gene	de novo	Short 5th finger	HP:0009237	Likely pathogenic
433	KMT2D	2638.0	1204	https://mygene2.org/MyGene2/familyprofile/1204/genetic/gene	de novo	Intellectual disability	HP:0001249	Likely pathogenic
434	KMT2D	2638.0	1204	https://mygene2.org/MyGene2/familyprofile/1204/genetic/gene	de novo	Depressed nasal tip	HP:0000437	Likely pathogenic
435	KMT2D	2638.0	1204	https://mygene2.org/MyGene2/familyprofile/1204/genetic/gene	de novo	Long palpebral fissure	HP:0000637	Likely pathogenic
436	KMT2D	2500.0	1094	https://mygene2.org/MyGene2/familyprofile/1094/genetic/gene	de novo	Long palpebral fissure	HP:0000637	Likely pathogenic
437	KMT2D	2500.0	1094	https://mygene2.org/MyGene2/familyprofile/1094/genetic/gene	de novo	Prominent fingertip pads	HP:0001212	Likely pathogenic
438	KMT2D	2500.0	1094	https://mygene2.org/MyGene2/familyprofile/1094/genetic/gene	de novo	Eversion of lateral third of lower eyelids	HP:0007655	Likely pathogenic
439	KMT2D	2500.0	1094	https://mygene2.org/MyGene2/familyprofile/1094/genetic/gene	de novo	Highly arched eyebrow	HP:0002553	Likely pathogenic
440	KMT2D	2500.0	1094	https://mygene2.org/MyGene2/familyprofile/1094/genetic/gene	de novo	Abnormality of the skeletal system	HP:0000924	Likely pathogenic
441	KMT2D	2500.0	1094	https://mygene2.org/MyGene2/familyprofile/1094/genetic/gene	de novo	Short finger	HP:0009381	Likely pathogenic
442	KMT2D	2500.0	1094	https://mygene2.org/MyGene2/familyprofile/1094/genetic/gene	de novo	Prominent epicanthal folds	HP:0007930	Likely pathogenic
443	KMT2D	2500.0	1094	https://mygene2.org/MyGene2/familyprofile/1094/genetic/gene	de novo	Broad finger	HP:0001500	Likely pathogenic
444	KMT2D	2500.0	1094	https://mygene2.org/MyGene2/familyprofile/1094/genetic/gene	de novo	Sparse lateral eyebrow	HP:0005338	Likely pathogenic
445	KMT2D	6314.0	2993	https://mygene2.org/MyGene2/familyprofile/2993/genetic/gene	autosomal dominant	Otitis media	HP:0000388	Likely pathogenic
446	KMT2D	6314.0	2993	https://mygene2.org/MyGene2/familyprofile/2993/genetic/gene	autosomal dominant	Pneumonia	HP:0002090	Likely pathogenic
447	KMT2D	6314.0	2993	https://mygene2.org/MyGene2/familyprofile/2993/genetic/gene	autosomal dominant	Cupped ear	HP:0000378	Likely pathogenic
448	KMT2D	6314.0	2993	https://mygene2.org/MyGene2/familyprofile/2993/genetic/gene	autosomal dominant	Recurrent pneumonia	HP:0006532	Likely pathogenic
449	KMT2D	6314.0	2993	https://mygene2.org/MyGene2/familyprofile/2993/genetic/gene	autosomal dominant	Depressed nasal tip	HP:0000437	Likely pathogenic
450	KMT2D	6314.0	2993	https://mygene2.org/MyGene2/familyprofile/2993/genetic/gene	autosomal dominant	Abnormal heart morphology	HP:0001627	Likely pathogenic
451	KMT2D	6314.0	2993	https://mygene2.org/MyGene2/familyprofile/2993/genetic/gene	autosomal dominant	Recurrent otitis media	HP:0000403	Likely pathogenic
452	KMT2D	6314.0	2993	https://mygene2.org/MyGene2/familyprofile/2993/genetic/gene	autosomal dominant	Euryblepharon	HP:0012905	Likely pathogenic
453	KMT2D	6314.0	2993	https://mygene2.org/MyGene2/familyprofile/2993/genetic/gene	autosomal dominant	Abnormality of the genitourinary system	HP:0000119	Likely pathogenic
454	KMT2D	6314.0	2993	https://mygene2.org/MyGene2/familyprofile/2993/genetic/gene	autosomal dominant	Abnormality of the gastrointestinal tract	HP:0011024	Likely pathogenic
455	KMT2D	6314.0	2993	https://mygene2.org/MyGene2/familyprofile/2993/genetic/gene	autosomal dominant	Postnatal growth retardation	HP:0008897	Likely pathogenic
456	KMT2D	6314.0	2993	https://mygene2.org/MyGene2/familyprofile/2993/genetic/gene	autosomal dominant	Intellectual disability	HP:0001249	Likely pathogenic
457	KMT2D	6314.0	2993	https://mygene2.org/MyGene2/familyprofile/2993/genetic/gene	autosomal dominant	Growth delay	HP:0001510	Likely pathogenic
458	KMT2D	6314.0	2993	https://mygene2.org/MyGene2/familyprofile/2993/genetic/gene	autosomal dominant	Abnormality of the skeletal system	HP:0000924	Likely pathogenic
459	KMT2D	6314.0	2993	https://mygene2.org/MyGene2/familyprofile/2993/genetic/gene	autosomal dominant	Depressivity	HP:0000716	Likely pathogenic
460	KMT2D	6314.0	2993	https://mygene2.org/MyGene2/familyprofile/2993/genetic/gene	autosomal dominant	Abnormality of the eye	HP:0000478	Likely pathogenic
461	KMT2D	6314.0	2993	https://mygene2.org/MyGene2/familyprofile/2993/genetic/gene	autosomal dominant	Highly arched eyebrow	HP:0002553	Likely pathogenic
462	KMT2D	6314.0	2993	https://mygene2.org/MyGene2/familyprofile/2993/genetic/gene	autosomal dominant	Cleft palate	HP:0000175	Likely pathogenic
463	KMT2D	2236.0	925	https://mygene2.org/MyGene2/familyprofile/925/genetic/gene	de novo	Cleft palate	HP:0000175	Likely pathogenic
464	KMT2D	2236.0	925	https://mygene2.org/MyGene2/familyprofile/925/genetic/gene	de novo	Long eyelashes	HP:0000527	Likely pathogenic
465	KMT2D	2236.0	925	https://mygene2.org/MyGene2/familyprofile/925/genetic/gene	de novo	Highly arched eyebrow	HP:0002553	Likely pathogenic
466	KMT2D	2236.0	925	https://mygene2.org/MyGene2/familyprofile/925/genetic/gene	de novo	Joint hyperflexibility	HP:0005692	Likely pathogenic
467	KMT2D	2236.0	925	https://mygene2.org/MyGene2/familyprofile/925/genetic/gene	de novo	Long palpebral fissure	HP:0000637	Likely pathogenic
468	KMT2D	2236.0	925	https://mygene2.org/MyGene2/familyprofile/925/genetic/gene	de novo	Bicuspid aortic valve	HP:0001647	Likely pathogenic
469	KMT2D	2236.0	925	https://mygene2.org/MyGene2/familyprofile/925/genetic/gene	de novo	Moderate hearing impairment	HP:0012713	Likely pathogenic
470	KMT2D	2236.0	925	https://mygene2.org/MyGene2/familyprofile/925/genetic/gene	de novo	Mitral stenosis	HP:0001718	Likely pathogenic
471	KMT2D	2236.0	925	https://mygene2.org/MyGene2/familyprofile/925/genetic/gene	de novo	Abnormality of the Eustachian tube	HP:0040115	Likely pathogenic
472	KMT2D	2236.0	925	https://mygene2.org/MyGene2/familyprofile/925/genetic/gene	de novo	Preauricular pit	HP:0004467	Likely pathogenic
473	KMT2D	2236.0	925	https://mygene2.org/MyGene2/familyprofile/925/genetic/gene	de novo	Coarctation of aorta	HP:0001680	Likely pathogenic
474	KMT2D	2236.0	925	https://mygene2.org/MyGene2/familyprofile/925/genetic/gene	de novo	Bifid uvula	HP:0000193	Likely pathogenic
475	KMT2D	2236.0	925	https://mygene2.org/MyGene2/familyprofile/925/genetic/gene	de novo	Myopia	HP:0000545	Likely pathogenic
476	KMT2D	2236.0	925	https://mygene2.org/MyGene2/familyprofile/925/genetic/gene	de novo	Bilateral ptosis	HP:0001488	Likely pathogenic
477	KMT2D	2236.0	925	https://mygene2.org/MyGene2/familyprofile/925/genetic/gene	de novo	Wide nasal bridge	HP:0000431	Likely pathogenic
478	KMT2D	2236.0	925	https://mygene2.org/MyGene2/familyprofile/925/genetic/gene	de novo	Prominent fingertip pads	HP:0001212	Likely pathogenic
479	KMT2D	2236.0	925	https://mygene2.org/MyGene2/familyprofile/925/genetic/gene	de novo	Protruding ear	HP:0000411	Likely pathogenic
480	KMT2D	2236.0	925	https://mygene2.org/MyGene2/familyprofile/925/genetic/gene	de novo	Muscular hypotonia	HP:0001252	Likely pathogenic
481	KMT2D	2236.0	925	https://mygene2.org/MyGene2/familyprofile/925/genetic/gene	de novo	Abnormality of the skeletal system	HP:0000924	Likely pathogenic
482	KMT2D	2236.0	925	https://mygene2.org/MyGene2/familyprofile/925/genetic/gene	de novo	Thick nail	HP:0001805	Likely pathogenic
483	KMT2D	2236.0	925	https://mygene2.org/MyGene2/familyprofile/925/genetic/gene	de novo	Hypoplastic fingernail	HP:0001804	Likely pathogenic
484	KMT2D	2236.0	925	https://mygene2.org/MyGene2/familyprofile/925/genetic/gene	de novo	Sparse lateral eyebrow	HP:0005338	Likely pathogenic
485	KMT2D	2236.0	925	https://mygene2.org/MyGene2/familyprofile/925/genetic/gene	de novo	Finger clinodactyly	HP:0040019	Likely pathogenic
486	KMT2D	6420.0	3063	https://mygene2.org/MyGene2/familyprofile/3063/genetic/gene	de novo	Highly arched eyebrow	HP:0002553	Likely pathogenic
487	KMT2D	6420.0	3063	https://mygene2.org/MyGene2/familyprofile/3063/genetic/gene	de novo	Intellectual disability	HP:0001249	Likely pathogenic
488	KMT2D	6420.0	3063	https://mygene2.org/MyGene2/familyprofile/3063/genetic/gene	de novo	Hearing impairment	HP:0000365	Likely pathogenic
489	KMT2D	6420.0	3063	https://mygene2.org/MyGene2/familyprofile/3063/genetic/gene	de novo	Otitis media	HP:0000388	Likely pathogenic
490	KMT2D	6420.0	3063	https://mygene2.org/MyGene2/familyprofile/3063/genetic/gene	de novo	Recurrent otitis media	HP:0000403	Likely pathogenic
491	KMT2D	6420.0	3063	https://mygene2.org/MyGene2/familyprofile/3063/genetic/gene	de novo	Global developmental delay	HP:0001263	Likely pathogenic
492	KMT2D	6420.0	3063	https://mygene2.org/MyGene2/familyprofile/3063/genetic/gene	de novo	Ectropion	HP:0000656	Likely pathogenic
493	KMT2D	6420.0	3063	https://mygene2.org/MyGene2/familyprofile/3063/genetic/gene	de novo	Large earlobe	HP:0009748	Likely pathogenic
494	KMT2D	6420.0	3063	https://mygene2.org/MyGene2/familyprofile/3063/genetic/gene	de novo	Cleft palate	HP:0000175	Likely pathogenic
495	KMT2D	6420.0	3063	https://mygene2.org/MyGene2/familyprofile/3063/genetic/gene	de novo	Depressed nasal tip	HP:0000437	Likely pathogenic
496	KMT2D	6420.0	3063	https://mygene2.org/MyGene2/familyprofile/3063/genetic/gene	de novo	Ectropion of lower eyelids	HP:0007651	Likely pathogenic
497	KMT2D	6420.0	3063	https://mygene2.org/MyGene2/familyprofile/3063/genetic/gene	de novo	Short 5th finger	HP:0009237	Likely pathogenic
498	KMT2D	2510.0	1103	https://mygene2.org/MyGene2/familyprofile/1103/genetic/gene	de novo	Long palpebral fissure	HP:0000637	Likely pathogenic
499	KMT2D	2510.0	1103	https://mygene2.org/MyGene2/familyprofile/1103/genetic/gene	de novo	Abnormality of the skeletal system	HP:0000924	Likely pathogenic
500	KMT2D	2510.0	1103	https://mygene2.org/MyGene2/familyprofile/1103/genetic/gene	de novo	Prominent fingertip pads	HP:0001212	Likely pathogenic
501	KMT2D	2510.0	1103	https://mygene2.org/MyGene2/familyprofile/1103/genetic/gene	de novo	Depressed nasal tip	HP:0000437	Likely pathogenic
502	KMT2D	2510.0	1103	https://mygene2.org/MyGene2/familyprofile/1103/genetic/gene	de novo	Sparse lateral eyebrow	HP:0005338	Likely pathogenic
503	KMT2D	2510.0	1103	https://mygene2.org/MyGene2/familyprofile/1103/genetic/gene	de novo	Clinodactyly of the 4th finger	HP:0040025	Likely pathogenic
504	KMT2D	2510.0	1103	https://mygene2.org/MyGene2/familyprofile/1103/genetic/gene	de novo	Perimembranous ventricular septal defect	HP:0011682	Likely pathogenic
505	KMT2D	2510.0	1103	https://mygene2.org/MyGene2/familyprofile/1103/genetic/gene	de novo	Eversion of lateral third of lower eyelids	HP:0007655	Likely pathogenic
506	KMT2D	2510.0	1103	https://mygene2.org/MyGene2/familyprofile/1103/genetic/gene	de novo	Short finger	HP:0009381	Likely pathogenic
507	KMT2D	2510.0	1103	https://mygene2.org/MyGene2/familyprofile/1103/genetic/gene	de novo	Highly arched eyebrow	HP:0002553	Likely pathogenic
508	KMT2D	2510.0	1103	https://mygene2.org/MyGene2/familyprofile/1103/genetic/gene	de novo	Conductive hearing impairment	HP:0000405	Likely pathogenic
509	KMT2D	2510.0	1103	https://mygene2.org/MyGene2/familyprofile/1103/genetic/gene	de novo	Protruding ear	HP:0000411	Likely pathogenic
510	KMT2D	2510.0	1103	https://mygene2.org/MyGene2/familyprofile/1103/genetic/gene	de novo	Coronal cleft vertebrae	HP:0003417	Likely pathogenic
511	KMT2D	2510.0	1103	https://mygene2.org/MyGene2/familyprofile/1103/genetic/gene	de novo	Cleft palate	HP:0000175	Likely pathogenic
512	KMT2D	2510.0	1103	https://mygene2.org/MyGene2/familyprofile/1103/genetic/gene	de novo	Short 2nd toe	HP:0001885	Likely pathogenic
513	KMT2D	2510.0	1103	https://mygene2.org/MyGene2/familyprofile/1103/genetic/gene	de novo	Sensorineural hearing impairment	HP:0000407	Likely pathogenic
514	KMT2D	2542.0	1132	https://mygene2.org/MyGene2/familyprofile/1132/genetic/gene	de novo	Pes planus	HP:0001763	Likely pathogenic
515	KMT2D	2542.0	1132	https://mygene2.org/MyGene2/familyprofile/1132/genetic/gene	de novo	Eversion of lateral third of lower eyelids	HP:0007655	Likely pathogenic
516	KMT2D	2542.0	1132	https://mygene2.org/MyGene2/familyprofile/1132/genetic/gene	de novo	Nephrolithiasis	HP:0000787	Likely pathogenic
517	KMT2D	2542.0	1132	https://mygene2.org/MyGene2/familyprofile/1132/genetic/gene	de novo	Scoliosis	HP:0002650	Likely pathogenic
518	KMT2D	2542.0	1132	https://mygene2.org/MyGene2/familyprofile/1132/genetic/gene	de novo	Conductive hearing impairment	HP:0000405	Likely pathogenic
519	KMT2D	2542.0	1132	https://mygene2.org/MyGene2/familyprofile/1132/genetic/gene	de novo	Perimembranous ventricular septal defect	HP:0011682	Likely pathogenic
520	KMT2D	2542.0	1132	https://mygene2.org/MyGene2/familyprofile/1132/genetic/gene	de novo	Sparse lateral eyebrow	HP:0005338	Likely pathogenic
521	KMT2D	2542.0	1132	https://mygene2.org/MyGene2/familyprofile/1132/genetic/gene	de novo	Long palpebral fissure	HP:0000637	Likely pathogenic
522	KMT2D	2542.0	1132	https://mygene2.org/MyGene2/familyprofile/1132/genetic/gene	de novo	Muscular hypotonia	HP:0001252	Likely pathogenic
523	KMT2D	2542.0	1132	https://mygene2.org/MyGene2/familyprofile/1132/genetic/gene	de novo	Hydronephrosis	HP:0000126	Likely pathogenic
524	KMT2D	2542.0	1132	https://mygene2.org/MyGene2/familyprofile/1132/genetic/gene	de novo	Highly arched eyebrow	HP:0002553	Likely pathogenic
525	KMT2D	2542.0	1132	https://mygene2.org/MyGene2/familyprofile/1132/genetic/gene	de novo	Abnormality of the skeletal system	HP:0000924	Likely pathogenic
526	KMT2D	2542.0	1132	https://mygene2.org/MyGene2/familyprofile/1132/genetic/gene	de novo	Protruding ear	HP:0000411	Likely pathogenic
527	KMT2D	2542.0	1132	https://mygene2.org/MyGene2/familyprofile/1132/genetic/gene	de novo	Depressed nasal tip	HP:0000437	Likely pathogenic
528	KMT2D	2542.0	1132	https://mygene2.org/MyGene2/familyprofile/1132/genetic/gene	de novo	Glaucoma	HP:0000501	Likely pathogenic
529	KMT2D	2551.0	1140	https://mygene2.org/MyGene2/familyprofile/1140/genetic/gene	de novo	Micrognathia	HP:0000347	Likely pathogenic
530	KMT2D	2551.0	1140	https://mygene2.org/MyGene2/familyprofile/1140/genetic/gene	de novo	Abnormality of the skeletal system	HP:0000924	Likely pathogenic
531	KMT2D	2551.0	1140	https://mygene2.org/MyGene2/familyprofile/1140/genetic/gene	de novo	Anxiety	HP:0000739	Likely pathogenic
532	KMT2D	2551.0	1140	https://mygene2.org/MyGene2/familyprofile/1140/genetic/gene	de novo	None found	HP:0000369	Likely pathogenic
533	KMT2D	2551.0	1140	https://mygene2.org/MyGene2/familyprofile/1140/genetic/gene	de novo	Hip dysplasia	HP:0001385	Likely pathogenic
534	KMT2D	2551.0	1140	https://mygene2.org/MyGene2/familyprofile/1140/genetic/gene	de novo	Gastroesophageal reflux	HP:0002020	Likely pathogenic
535	KMT2D	2551.0	1140	https://mygene2.org/MyGene2/familyprofile/1140/genetic/gene	de novo	Prominent fingertip pads	HP:0001212	Likely pathogenic
536	KMT2D	2551.0	1140	https://mygene2.org/MyGene2/familyprofile/1140/genetic/gene	de novo	Esotropia	HP:0000565	Likely pathogenic
537	KMT2D	2551.0	1140	https://mygene2.org/MyGene2/familyprofile/1140/genetic/gene	de novo	Muscular hypotonia	HP:0001252	Likely pathogenic
538	KMT2D	2551.0	1140	https://mygene2.org/MyGene2/familyprofile/1140/genetic/gene	de novo	Pes planus	HP:0001763	Likely pathogenic
539	KMT2D	2551.0	1140	https://mygene2.org/MyGene2/familyprofile/1140/genetic/gene	de novo	Eversion of lateral third of lower eyelids	HP:0007655	Likely pathogenic
540	KMT2D	2551.0	1140	https://mygene2.org/MyGene2/familyprofile/1140/genetic/gene	de novo	Joint laxity	HP:0001388	Likely pathogenic
541	KMT2D	2551.0	1140	https://mygene2.org/MyGene2/familyprofile/1140/genetic/gene	de novo	Hypodontia	HP:0000668	Likely pathogenic
542	KMT2D	2551.0	1140	https://mygene2.org/MyGene2/familyprofile/1140/genetic/gene	de novo	Attention deficit hyperactivity disorder	HP:0007018	Likely pathogenic
543	KMT2D	2551.0	1140	https://mygene2.org/MyGene2/familyprofile/1140/genetic/gene	de novo	Long palpebral fissure	HP:0000637	Likely pathogenic
544	KMT2D	2551.0	1140	https://mygene2.org/MyGene2/familyprofile/1140/genetic/gene	de novo	Chronic otitis media	HP:0000389	Likely pathogenic
545	KMT2D	2551.0	1140	https://mygene2.org/MyGene2/familyprofile/1140/genetic/gene	de novo	Sparse lateral eyebrow	HP:0005338	Likely pathogenic
546	KMT2D	6310.0	2989	https://mygene2.org/MyGene2/familyprofile/2989/genetic/gene	autosomal dominant	Depressed nasal tip	HP:0000437	Likely pathogenic
547	KMT2D	6310.0	2989	https://mygene2.org/MyGene2/familyprofile/2989/genetic/gene	autosomal dominant	Postnatal growth retardation	HP:0008897	Likely pathogenic
548	KMT2D	6310.0	2989	https://mygene2.org/MyGene2/familyprofile/2989/genetic/gene	autosomal dominant	Euryblepharon	HP:0012905	Likely pathogenic
549	KMT2D	6310.0	2989	https://mygene2.org/MyGene2/familyprofile/2989/genetic/gene	autosomal dominant	Abnormality of the skeletal system	HP:0000924	Likely pathogenic
550	KMT2D	6310.0	2989	https://mygene2.org/MyGene2/familyprofile/2989/genetic/gene	autosomal dominant	Depressivity	HP:0000716	Likely pathogenic
551	KMT2D	6310.0	2989	https://mygene2.org/MyGene2/familyprofile/2989/genetic/gene	autosomal dominant	Cupped ear	HP:0000378	Likely pathogenic
552	KMT2D	6310.0	2989	https://mygene2.org/MyGene2/familyprofile/2989/genetic/gene	autosomal dominant	Abnormal heart morphology	HP:0001627	Likely pathogenic
553	KMT2D	6310.0	2989	https://mygene2.org/MyGene2/familyprofile/2989/genetic/gene	autosomal dominant	Highly arched eyebrow	HP:0002553	Likely pathogenic
554	KMT2D	6310.0	2989	https://mygene2.org/MyGene2/familyprofile/2989/genetic/gene	autosomal dominant	Growth delay	HP:0001510	Likely pathogenic
555	KMT2D	6310.0	2989	https://mygene2.org/MyGene2/familyprofile/2989/genetic/gene	autosomal dominant	Cleft palate	HP:0000175	Likely pathogenic
556	KMT2D	6326.0	3009	https://mygene2.org/MyGene2/familyprofile/3009/genetic/gene	de novo	Global developmental delay	HP:0001263	Likely pathogenic
557	KMT2D	6326.0	3009	https://mygene2.org/MyGene2/familyprofile/3009/genetic/gene	de novo	Intellectual disability	HP:0001249	Likely pathogenic
558	KMT2D	6326.0	3009	https://mygene2.org/MyGene2/familyprofile/3009/genetic/gene	de novo	Multicystic kidney dysplasia	HP:0000003	Likely pathogenic
559	KMT2D	6326.0	3009	https://mygene2.org/MyGene2/familyprofile/3009/genetic/gene	de novo	Hip dislocation	HP:0002827	Likely pathogenic
560	KMT2D	6326.0	3009	https://mygene2.org/MyGene2/familyprofile/3009/genetic/gene	de novo	Short stature	HP:0004322	Likely pathogenic
561	KMT2D	6326.0	3009	https://mygene2.org/MyGene2/familyprofile/3009/genetic/gene	de novo	Recurrent infections	HP:0002719	Likely pathogenic
562	KMT2D	6326.0	3009	https://mygene2.org/MyGene2/familyprofile/3009/genetic/gene	de novo	Coarctation of aorta	HP:0001680	Likely pathogenic
563	KMT2D	6326.0	3009	https://mygene2.org/MyGene2/familyprofile/3009/genetic/gene	de novo	Cleft palate	HP:0000175	Likely pathogenic
564	KMT2D	6326.0	3009	https://mygene2.org/MyGene2/familyprofile/3009/genetic/gene	de novo	Abnormality of the pinna	HP:0000377	Likely pathogenic
565	KMT2D	6326.0	3009	https://mygene2.org/MyGene2/familyprofile/3009/genetic/gene	de novo	Clinodactyly	HP:0030084	Likely pathogenic
566	KMT2D	6326.0	3009	https://mygene2.org/MyGene2/familyprofile/3009/genetic/gene	de novo	Long palpebral fissure	HP:0000637	Likely pathogenic
567	KMT2D	6326.0	3009	https://mygene2.org/MyGene2/familyprofile/3009/genetic/gene	de novo	Renal dysplasia	HP:0000110	Likely pathogenic
568	KMT2D	6326.0	3009	https://mygene2.org/MyGene2/familyprofile/3009/genetic/gene	de novo	Prominent digit pad	HP:0011298	Likely pathogenic
569	KMT2D	6326.0	3009	https://mygene2.org/MyGene2/familyprofile/3009/genetic/gene	de novo	Highly arched eyebrow	HP:0002553	Likely pathogenic
570	KMT2D	6326.0	3009	https://mygene2.org/MyGene2/familyprofile/3009/genetic/gene	de novo	Sacral dimple	HP:0000960	Likely pathogenic
571	KMT2D	6326.0	3009	https://mygene2.org/MyGene2/familyprofile/3009/genetic/gene	de novo	Ectropion of lower eyelids	HP:0007651	Likely pathogenic
572	KMT2D	6326.0	3009	https://mygene2.org/MyGene2/familyprofile/3009/genetic/gene	de novo	Hypoplastic left heart	HP:0004383	Likely pathogenic
573	KMT2D	6326.0	3009	https://mygene2.org/MyGene2/familyprofile/3009/genetic/gene	de novo	Hearing impairment	HP:0000365	Likely pathogenic
574	KMT2D	6326.0	3009	https://mygene2.org/MyGene2/familyprofile/3009/genetic/gene	de novo	Patent ductus arteriosus	HP:0001643	Likely pathogenic
575	KMT2D	6326.0	3009	https://mygene2.org/MyGene2/familyprofile/3009/genetic/gene	de novo	Depressed nasal tip	HP:0000437	Likely pathogenic
576	KMT2D	6326.0	3009	https://mygene2.org/MyGene2/familyprofile/3009/genetic/gene	de novo	Wide nasal bridge	HP:0000431	Likely pathogenic
577	KMT2D	6423.0	3066	https://mygene2.org/MyGene2/familyprofile/3066/genetic/gene	de novo	Short 5th finger	HP:0009237	Likely pathogenic
578	KMT2D	6423.0	3066	https://mygene2.org/MyGene2/familyprofile/3066/genetic/gene	de novo	Global developmental delay	HP:0001263	Likely pathogenic
579	KMT2D	6423.0	3066	https://mygene2.org/MyGene2/familyprofile/3066/genetic/gene	de novo	Intellectual disability	HP:0001249	Likely pathogenic
580	KMT2D	6423.0	3066	https://mygene2.org/MyGene2/familyprofile/3066/genetic/gene	de novo	Depressed nasal tip	HP:0000437	Likely pathogenic
581	KMT2D	6423.0	3066	https://mygene2.org/MyGene2/familyprofile/3066/genetic/gene	de novo	Large earlobe	HP:0009748	Likely pathogenic
582	KMT2D	6423.0	3066	https://mygene2.org/MyGene2/familyprofile/3066/genetic/gene	de novo	Highly arched eyebrow	HP:0002553	Likely pathogenic
583	KMT2D	6423.0	3066	https://mygene2.org/MyGene2/familyprofile/3066/genetic/gene	de novo	Ectropion	HP:0000656	Likely pathogenic
584	KMT2D	6423.0	3066	https://mygene2.org/MyGene2/familyprofile/3066/genetic/gene	de novo	Hearing impairment	HP:0000365	Likely pathogenic
585	KMT2D	6423.0	3066	https://mygene2.org/MyGene2/familyprofile/3066/genetic/gene	de novo	Prominent fingertip pads	HP:0001212	Likely pathogenic
586	KMT2D	6423.0	3066	https://mygene2.org/MyGene2/familyprofile/3066/genetic/gene	de novo	Recurrent otitis media	HP:0000403	Likely pathogenic
587	KMT2D	6423.0	3066	https://mygene2.org/MyGene2/familyprofile/3066/genetic/gene	de novo	Cleft palate	HP:0000175	Likely pathogenic
588	KMT2D	6423.0	3066	https://mygene2.org/MyGene2/familyprofile/3066/genetic/gene	de novo	Ectropion of lower eyelids	HP:0007651	Likely pathogenic
589	KMT2D	6423.0	3066	https://mygene2.org/MyGene2/familyprofile/3066/genetic/gene	de novo	Severe short stature	HP:0003510	Likely pathogenic
590	KMT2D	6423.0	3066	https://mygene2.org/MyGene2/familyprofile/3066/genetic/gene	de novo	Otitis media	HP:0000388	Likely pathogenic
591	KMT2D	6330.0	3013	https://mygene2.org/MyGene2/familyprofile/3013/genetic/gene	de novo	Depressed nasal tip	HP:0000437	Likely pathogenic
592	KMT2D	6330.0	3013	https://mygene2.org/MyGene2/familyprofile/3013/genetic/gene	de novo	Recurrent otitis media	HP:0000403	Likely pathogenic
593	KMT2D	6330.0	3013	https://mygene2.org/MyGene2/familyprofile/3013/genetic/gene	de novo	Otitis media	HP:0000388	Likely pathogenic
594	KMT2D	6330.0	3013	https://mygene2.org/MyGene2/familyprofile/3013/genetic/gene	de novo	Short stature	HP:0004322	Likely pathogenic
595	KMT2D	6330.0	3013	https://mygene2.org/MyGene2/familyprofile/3013/genetic/gene	de novo	Bicuspid aortic valve	HP:0001647	Likely pathogenic
596	KMT2D	6330.0	3013	https://mygene2.org/MyGene2/familyprofile/3013/genetic/gene	de novo	Brachydactyly	HP:0001156	Likely pathogenic
597	KMT2D	6330.0	3013	https://mygene2.org/MyGene2/familyprofile/3013/genetic/gene	de novo	Highly arched eyebrow	HP:0002553	Likely pathogenic
598	KMT2D	6330.0	3013	https://mygene2.org/MyGene2/familyprofile/3013/genetic/gene	de novo	Depressivity	HP:0000716	Likely pathogenic
599	KMT2D	6330.0	3013	https://mygene2.org/MyGene2/familyprofile/3013/genetic/gene	de novo	Long eyelashes	HP:0000527	Likely pathogenic
600	KMT2D	6330.0	3013	https://mygene2.org/MyGene2/familyprofile/3013/genetic/gene	de novo	Prominent fingertip pads	HP:0001212	Likely pathogenic
601	KMT2D	6330.0	3013	https://mygene2.org/MyGene2/familyprofile/3013/genetic/gene	de novo	Intellectual disability	HP:0001249	Likely pathogenic
602	KMT2D	6330.0	3013	https://mygene2.org/MyGene2/familyprofile/3013/genetic/gene	de novo	Ectropion of lower eyelids	HP:0007651	Likely pathogenic
603	KMT2D	6330.0	3013	https://mygene2.org/MyGene2/familyprofile/3013/genetic/gene	de novo	Long palpebral fissure	HP:0000637	Likely pathogenic
604	KMT2D	6330.0	3013	https://mygene2.org/MyGene2/familyprofile/3013/genetic/gene	de novo	Microcephaly	HP:0000252	Likely pathogenic
605	KMT2D	6330.0	3013	https://mygene2.org/MyGene2/familyprofile/3013/genetic/gene	de novo	Butterfly vertebrae	HP:0003316	Likely pathogenic
606	KMT2D	6401.0	3055	https://mygene2.org/MyGene2/familyprofile/3055/genetic/gene	de novo	Micrognathia	HP:0000347	Likely pathogenic
607	KMT2D	6401.0	3055	https://mygene2.org/MyGene2/familyprofile/3055/genetic/gene	de novo	Clinodactyly	HP:0030084	Likely pathogenic
608	KMT2D	6401.0	3055	https://mygene2.org/MyGene2/familyprofile/3055/genetic/gene	de novo	Growth delay	HP:0001510	Likely pathogenic
609	KMT2D	6401.0	3055	https://mygene2.org/MyGene2/familyprofile/3055/genetic/gene	de novo	Long palpebral fissure	HP:0000637	Likely pathogenic
610	KMT2D	6401.0	3055	https://mygene2.org/MyGene2/familyprofile/3055/genetic/gene	de novo	Abnormality of the dentition	HP:0000164	Likely pathogenic
611	KMT2D	6401.0	3055	https://mygene2.org/MyGene2/familyprofile/3055/genetic/gene	de novo	Postnatal growth retardation	HP:0008897	Likely pathogenic
612	KMT2D	6401.0	3055	https://mygene2.org/MyGene2/familyprofile/3055/genetic/gene	de novo	Sparse eyebrow	HP:0045075	Likely pathogenic
613	KMT2D	6401.0	3055	https://mygene2.org/MyGene2/familyprofile/3055/genetic/gene	de novo	Motor delay	HP:0001270	Likely pathogenic
614	KMT2D	6401.0	3055	https://mygene2.org/MyGene2/familyprofile/3055/genetic/gene	de novo	Ectropion	HP:0000656	Likely pathogenic
615	KMT2D	6401.0	3055	https://mygene2.org/MyGene2/familyprofile/3055/genetic/gene	de novo	Abnormality of the dorsal column of the spinal cord	HP:0011397	Likely pathogenic
616	KMT2D	6401.0	3055	https://mygene2.org/MyGene2/familyprofile/3055/genetic/gene	de novo	Clinodactyly of the 5th finger	HP:0004209	Likely pathogenic
617	KMT2D	6401.0	3055	https://mygene2.org/MyGene2/familyprofile/3055/genetic/gene	de novo	Feeding difficulties	HP:0011968	Likely pathogenic
618	KMT2D	6401.0	3055	https://mygene2.org/MyGene2/familyprofile/3055/genetic/gene	de novo	Abnormality of the genitourinary system	HP:0000119	Likely pathogenic
619	KMT2D	6401.0	3055	https://mygene2.org/MyGene2/familyprofile/3055/genetic/gene	de novo	Abnormality of the spinal cord	HP:0002143	Likely pathogenic
620	KMT2D	6401.0	3055	https://mygene2.org/MyGene2/familyprofile/3055/genetic/gene	de novo	Single transverse palmar crease	HP:0000954	Likely pathogenic
621	KMT2D	6401.0	3055	https://mygene2.org/MyGene2/familyprofile/3055/genetic/gene	de novo	Recurrent infections	HP:0002719	Likely pathogenic
622	KMT2D	6401.0	3055	https://mygene2.org/MyGene2/familyprofile/3055/genetic/gene	de novo	Depressed nasal tip	HP:0000437	Likely pathogenic
623	KMT2D	6401.0	3055	https://mygene2.org/MyGene2/familyprofile/3055/genetic/gene	de novo	Ectropion of lower eyelids	HP:0007651	Likely pathogenic
624	KMT2D	6401.0	3055	https://mygene2.org/MyGene2/familyprofile/3055/genetic/gene	de novo	Sparse lateral eyebrow	HP:0005338	Likely pathogenic
625	KMT2D	2533.0	1121	https://mygene2.org/MyGene2/familyprofile/1121/genetic/gene	de novo	Eversion of lateral third of lower eyelids	HP:0007655	Likely pathogenic
626	KMT2D	2533.0	1121	https://mygene2.org/MyGene2/familyprofile/1121/genetic/gene	de novo	Vitiligo	HP:0001045	Likely pathogenic
627	KMT2D	2533.0	1121	https://mygene2.org/MyGene2/familyprofile/1121/genetic/gene	de novo	Depressed nasal tip	HP:0000437	Likely pathogenic
628	KMT2D	2533.0	1121	https://mygene2.org/MyGene2/familyprofile/1121/genetic/gene	de novo	Sensorineural hearing impairment	HP:0000407	Likely pathogenic
629	KMT2D	2533.0	1121	https://mygene2.org/MyGene2/familyprofile/1121/genetic/gene	de novo	Pectus carinatum	HP:0000768	Likely pathogenic
630	KMT2D	2533.0	1121	https://mygene2.org/MyGene2/familyprofile/1121/genetic/gene	de novo	Highly arched eyebrow	HP:0002553	Likely pathogenic
631	KMT2D	2533.0	1121	https://mygene2.org/MyGene2/familyprofile/1121/genetic/gene	de novo	Protruding ear	HP:0000411	Likely pathogenic
632	KMT2D	2533.0	1121	https://mygene2.org/MyGene2/familyprofile/1121/genetic/gene	de novo	Umbilical hernia	HP:0001537	Likely pathogenic
633	KMT2D	2533.0	1121	https://mygene2.org/MyGene2/familyprofile/1121/genetic/gene	de novo	Abnormality of the skeletal system	HP:0000924	Likely pathogenic
634	KMT2D	2533.0	1121	https://mygene2.org/MyGene2/familyprofile/1121/genetic/gene	de novo	Cleft palate	HP:0000175	Likely pathogenic
635	KMT2D	2533.0	1121	https://mygene2.org/MyGene2/familyprofile/1121/genetic/gene	de novo	Sparse lateral eyebrow	HP:0005338	Likely pathogenic
636	KMT2D	2533.0	1121	https://mygene2.org/MyGene2/familyprofile/1121/genetic/gene	de novo	Coronal cleft vertebrae	HP:0003417	Likely pathogenic
637	KMT2D	2533.0	1121	https://mygene2.org/MyGene2/familyprofile/1121/genetic/gene	de novo	Short 5th finger	HP:0009237	Likely pathogenic
638	KMT2D	2533.0	1121	https://mygene2.org/MyGene2/familyprofile/1121/genetic/gene	de novo	Dysharmonic delayed bone age	HP:0005832	Likely pathogenic
639	KMT2D	2533.0	1121	https://mygene2.org/MyGene2/familyprofile/1121/genetic/gene	de novo	Long palpebral fissure	HP:0000637	Likely pathogenic
640	KMT2D	2533.0	1121	https://mygene2.org/MyGene2/familyprofile/1121/genetic/gene	de novo	Prominent fingertip pads	HP:0001212	Likely pathogenic
641	KMT2D	2537.0	1125	https://mygene2.org/MyGene2/familyprofile/1125/genetic/gene	de novo	Highly arched eyebrow	HP:0002553	Likely pathogenic
642	KMT2D	2537.0	1125	https://mygene2.org/MyGene2/familyprofile/1125/genetic/gene	de novo	Hearing impairment	HP:0000365	Likely pathogenic
643	KMT2D	2537.0	1125	https://mygene2.org/MyGene2/familyprofile/1125/genetic/gene	de novo	Depressed nasal tip	HP:0000437	Likely pathogenic
644	KMT2D	2537.0	1125	https://mygene2.org/MyGene2/familyprofile/1125/genetic/gene	de novo	Protruding ear	HP:0000411	Likely pathogenic
645	KMT2D	2537.0	1125	https://mygene2.org/MyGene2/familyprofile/1125/genetic/gene	de novo	Abnormality of the skeletal system	HP:0000924	Likely pathogenic
646	KMT2D	2537.0	1125	https://mygene2.org/MyGene2/familyprofile/1125/genetic/gene	de novo	Strabismus	HP:0000486	Likely pathogenic
647	KMT2D	2537.0	1125	https://mygene2.org/MyGene2/familyprofile/1125/genetic/gene	de novo	Sparse lateral eyebrow	HP:0005338	Likely pathogenic
648	KMT2D	2537.0	1125	https://mygene2.org/MyGene2/familyprofile/1125/genetic/gene	de novo	Muscular hypotonia	HP:0001252	Likely pathogenic
649	KMT2D	2537.0	1125	https://mygene2.org/MyGene2/familyprofile/1125/genetic/gene	de novo	Long palpebral fissure	HP:0000637	Likely pathogenic
650	KMT2D	2537.0	1125	https://mygene2.org/MyGene2/familyprofile/1125/genetic/gene	de novo	Eversion of lateral third of lower eyelids	HP:0007655	Likely pathogenic
651	KMT2D	6385.0	3044	https://mygene2.org/MyGene2/familyprofile/3044/genetic/gene	de novo	Wide nose	HP:0000445	Likely pathogenic
652	KMT2D	6385.0	3044	https://mygene2.org/MyGene2/familyprofile/3044/genetic/gene	de novo	Ectropion of lower eyelids	HP:0007651	Likely pathogenic
653	KMT2D	6385.0	3044	https://mygene2.org/MyGene2/familyprofile/3044/genetic/gene	de novo	Ectropion	HP:0000656	Likely pathogenic
654	KMT2D	6385.0	3044	https://mygene2.org/MyGene2/familyprofile/3044/genetic/gene	de novo	Slanting of the palpebral fissure	HP:0200006	Likely pathogenic
655	KMT2D	6385.0	3044	https://mygene2.org/MyGene2/familyprofile/3044/genetic/gene	de novo	High palate	HP:0000218	Likely pathogenic
656	KMT2D	6385.0	3044	https://mygene2.org/MyGene2/familyprofile/3044/genetic/gene	de novo	Depressivity	HP:0000716	Likely pathogenic
657	KMT2D	6385.0	3044	https://mygene2.org/MyGene2/familyprofile/3044/genetic/gene	de novo	Hip dysplasia	HP:0001385	Likely pathogenic
658	KMT2D	6385.0	3044	https://mygene2.org/MyGene2/familyprofile/3044/genetic/gene	de novo	Sparse eyebrow	HP:0045075	Likely pathogenic
659	KMT2D	6385.0	3044	https://mygene2.org/MyGene2/familyprofile/3044/genetic/gene	de novo	Clinodactyly	HP:0030084	Likely pathogenic
660	KMT2D	6385.0	3044	https://mygene2.org/MyGene2/familyprofile/3044/genetic/gene	de novo	Delayed speech and language development	HP:0000750	Likely pathogenic
661	KMT2D	6385.0	3044	https://mygene2.org/MyGene2/familyprofile/3044/genetic/gene	de novo	Depressed nasal tip	HP:0000437	Likely pathogenic
662	KMT2D	6385.0	3044	https://mygene2.org/MyGene2/familyprofile/3044/genetic/gene	de novo	Clinodactyly of the 5th finger	HP:0004209	Likely pathogenic
663	KMT2D	2539.0	1128	https://mygene2.org/MyGene2/familyprofile/1128/genetic/gene	de novo	Eversion of lateral third of lower eyelids	HP:0007655	Likely pathogenic
664	KMT2D	2539.0	1128	https://mygene2.org/MyGene2/familyprofile/1128/genetic/gene	de novo	Long palpebral fissure	HP:0000637	Likely pathogenic
665	KMT2D	2539.0	1128	https://mygene2.org/MyGene2/familyprofile/1128/genetic/gene	de novo	Abnormality of the skeletal system	HP:0000924	Likely pathogenic
666	KMT2D	2539.0	1128	https://mygene2.org/MyGene2/familyprofile/1128/genetic/gene	de novo	Highly arched eyebrow	HP:0002553	Likely pathogenic
667	KMT2D	2539.0	1128	https://mygene2.org/MyGene2/familyprofile/1128/genetic/gene	de novo	Prominent fingertip pads	HP:0001212	Likely pathogenic
668	KMT2D	2539.0	1128	https://mygene2.org/MyGene2/familyprofile/1128/genetic/gene	de novo	Short 5th finger	HP:0009237	Likely pathogenic
669	KMT2D	2539.0	1128	https://mygene2.org/MyGene2/familyprofile/1128/genetic/gene	de novo	Sparse lateral eyebrow	HP:0005338	Likely pathogenic
670	KMT2D	2539.0	1128	https://mygene2.org/MyGene2/familyprofile/1128/genetic/gene	de novo	Intellectual disability	HP:0001249	Likely pathogenic
671	KMT2D	2539.0	1128	https://mygene2.org/MyGene2/familyprofile/1128/genetic/gene	de novo	Protruding ear	HP:0000411	Likely pathogenic
672	KMT2D	2539.0	1128	https://mygene2.org/MyGene2/familyprofile/1128/genetic/gene	de novo	Depressed nasal tip	HP:0000437	Likely pathogenic
673	KMT2D	6383.0	3042	https://mygene2.org/MyGene2/familyprofile/3042/genetic/gene	autosomal dominant	Sparse eyebrow	HP:0045075	Likely pathogenic
674	KMT2D	6383.0	3042	https://mygene2.org/MyGene2/familyprofile/3042/genetic/gene	autosomal dominant	Long palpebral fissure	HP:0000637	Likely pathogenic
675	KMT2D	6383.0	3042	https://mygene2.org/MyGene2/familyprofile/3042/genetic/gene	autosomal dominant	Postnatal growth retardation	HP:0008897	Likely pathogenic
676	KMT2D	6383.0	3042	https://mygene2.org/MyGene2/familyprofile/3042/genetic/gene	autosomal dominant	Intellectual disability	HP:0001249	Likely pathogenic
677	KMT2D	6383.0	3042	https://mygene2.org/MyGene2/familyprofile/3042/genetic/gene	autosomal dominant	Growth delay	HP:0001510	Likely pathogenic
678	KMT2D	6383.0	3042	https://mygene2.org/MyGene2/familyprofile/3042/genetic/gene	autosomal dominant	Depressed nasal tip	HP:0000437	Likely pathogenic
679	KMT2D	6383.0	3042	https://mygene2.org/MyGene2/familyprofile/3042/genetic/gene	autosomal dominant	Prominent fingertip pads	HP:0001212	Likely pathogenic
680	KMT2D	6383.0	3042	https://mygene2.org/MyGene2/familyprofile/3042/genetic/gene	autosomal dominant	Macrotia	HP:0000400	Likely pathogenic
681	KMT2D	6383.0	3042	https://mygene2.org/MyGene2/familyprofile/3042/genetic/gene	autosomal dominant	Depressivity	HP:0000716	Likely pathogenic
682	KMT2D	2672.0	1234	https://mygene2.org/MyGene2/familyprofile/1234/genetic/gene	de novo	Prominent fingertip pads	HP:0001212	Likely pathogenic
683	KMT2D	2672.0	1234	https://mygene2.org/MyGene2/familyprofile/1234/genetic/gene	de novo	Protruding ear	HP:0000411	Likely pathogenic
684	KMT2D	2672.0	1234	https://mygene2.org/MyGene2/familyprofile/1234/genetic/gene	de novo	Abnormality of the skeletal system	HP:0000924	Likely pathogenic
685	KMT2D	2672.0	1234	https://mygene2.org/MyGene2/familyprofile/1234/genetic/gene	de novo	Intellectual disability	HP:0001249	Likely pathogenic
686	KMT2D	2672.0	1234	https://mygene2.org/MyGene2/familyprofile/1234/genetic/gene	de novo	Short 5th finger	HP:0009237	Likely pathogenic
687	KMT2D	2672.0	1234	https://mygene2.org/MyGene2/familyprofile/1234/genetic/gene	de novo	Depressed nasal tip	HP:0000437	Likely pathogenic
688	KMT2D	2672.0	1234	https://mygene2.org/MyGene2/familyprofile/1234/genetic/gene	de novo	Eversion of lateral third of lower eyelids	HP:0007655	Likely pathogenic
689	KMT2D	2672.0	1234	https://mygene2.org/MyGene2/familyprofile/1234/genetic/gene	de novo	Sparse lateral eyebrow	HP:0005338	Likely pathogenic
690	KMT2D	2672.0	1234	https://mygene2.org/MyGene2/familyprofile/1234/genetic/gene	de novo	Long palpebral fissure	HP:0000637	Likely pathogenic
691	KMT2D	2672.0	1234	https://mygene2.org/MyGene2/familyprofile/1234/genetic/gene	de novo	Highly arched eyebrow	HP:0002553	Likely pathogenic
692	KMT2D	6320.0	3003	https://mygene2.org/MyGene2/familyprofile/3003/genetic/gene	de novo	Abnormality of the pinna	HP:0000377	Likely pathogenic
693	KMT2D	6320.0	3003	https://mygene2.org/MyGene2/familyprofile/3003/genetic/gene	de novo	Depressed nasal tip	HP:0000437	Likely pathogenic
694	KMT2D	6320.0	3003	https://mygene2.org/MyGene2/familyprofile/3003/genetic/gene	de novo	Wide nasal bridge	HP:0000431	Likely pathogenic
695	KMT2D	6320.0	3003	https://mygene2.org/MyGene2/familyprofile/3003/genetic/gene	de novo	Blue sclerae	HP:0000592	Likely pathogenic
696	KMT2D	6320.0	3003	https://mygene2.org/MyGene2/familyprofile/3003/genetic/gene	de novo	Long palpebral fissure	HP:0000637	Likely pathogenic
697	KMT2D	6320.0	3003	https://mygene2.org/MyGene2/familyprofile/3003/genetic/gene	de novo	Intellectual disability	HP:0001249	Likely pathogenic
698	KMT2D	6320.0	3003	https://mygene2.org/MyGene2/familyprofile/3003/genetic/gene	de novo	Ectropion of lower eyelids	HP:0007651	Likely pathogenic
699	KMT2D	6320.0	3003	https://mygene2.org/MyGene2/familyprofile/3003/genetic/gene	de novo	Scimitar anomaly	HP:0011626	Likely pathogenic
700	KMT2D	6320.0	3003	https://mygene2.org/MyGene2/familyprofile/3003/genetic/gene	de novo	Clinodactyly	HP:0030084	Likely pathogenic
701	KMT2D	6320.0	3003	https://mygene2.org/MyGene2/familyprofile/3003/genetic/gene	de novo	Prominent digit pad	HP:0011298	Likely pathogenic
702	KMT2D	6320.0	3003	https://mygene2.org/MyGene2/familyprofile/3003/genetic/gene	de novo	Global developmental delay	HP:0001263	Likely pathogenic
703	KMT2D	6320.0	3003	https://mygene2.org/MyGene2/familyprofile/3003/genetic/gene	de novo	Highly arched eyebrow	HP:0002553	Likely pathogenic
704	KMT2D	6320.0	3003	https://mygene2.org/MyGene2/familyprofile/3003/genetic/gene	de novo	Short stature	HP:0004322	Likely pathogenic
705	KMT2D	2676.0	1238	https://mygene2.org/MyGene2/familyprofile/1238/genetic/gene	de novo	Protruding ear	HP:0000411	Likely pathogenic
706	KMT2D	2676.0	1238	https://mygene2.org/MyGene2/familyprofile/1238/genetic/gene	de novo	Highly arched eyebrow	HP:0002553	Likely pathogenic
707	KMT2D	2676.0	1238	https://mygene2.org/MyGene2/familyprofile/1238/genetic/gene	de novo	Gastroesophageal reflux	HP:0002020	Likely pathogenic
708	KMT2D	2676.0	1238	https://mygene2.org/MyGene2/familyprofile/1238/genetic/gene	de novo	Depressed nasal tip	HP:0000437	Likely pathogenic
709	KMT2D	2676.0	1238	https://mygene2.org/MyGene2/familyprofile/1238/genetic/gene	de novo	Abnormality of the skeletal system	HP:0000924	Likely pathogenic
710	KMT2D	2676.0	1238	https://mygene2.org/MyGene2/familyprofile/1238/genetic/gene	de novo	Prominent fingertip pads	HP:0001212	Likely pathogenic
711	KMT2D	2676.0	1238	https://mygene2.org/MyGene2/familyprofile/1238/genetic/gene	de novo	Long palpebral fissure	HP:0000637	Likely pathogenic
712	KMT2D	2676.0	1238	https://mygene2.org/MyGene2/familyprofile/1238/genetic/gene	de novo	Short 5th finger	HP:0009237	Likely pathogenic
713	KMT2D	2676.0	1238	https://mygene2.org/MyGene2/familyprofile/1238/genetic/gene	de novo	Sparse lateral eyebrow	HP:0005338	Likely pathogenic
714	KMT2D	2676.0	1238	https://mygene2.org/MyGene2/familyprofile/1238/genetic/gene	de novo	Muscular hypotonia	HP:0001252	Likely pathogenic
715	KMT2D	2676.0	1238	https://mygene2.org/MyGene2/familyprofile/1238/genetic/gene	de novo	Eversion of lateral third of lower eyelids	HP:0007655	Likely pathogenic
716	KMT2D	6384.0	3043	https://mygene2.org/MyGene2/familyprofile/3043/genetic/gene	autosomal dominant	Abnormality of the dentition	HP:0000164	Likely pathogenic
717	KMT2D	6384.0	3043	https://mygene2.org/MyGene2/familyprofile/3043/genetic/gene	autosomal dominant	Sparse eyebrow	HP:0045075	Likely pathogenic
718	KMT2D	6384.0	3043	https://mygene2.org/MyGene2/familyprofile/3043/genetic/gene	autosomal dominant	Microcephaly	HP:0000252	Likely pathogenic
719	KMT2D	6384.0	3043	https://mygene2.org/MyGene2/familyprofile/3043/genetic/gene	autosomal dominant	Recurrent infections	HP:0002719	Likely pathogenic
720	KMT2D	6384.0	3043	https://mygene2.org/MyGene2/familyprofile/3043/genetic/gene	autosomal dominant	Micrognathia	HP:0000347	Likely pathogenic
721	KMT2D	6384.0	3043	https://mygene2.org/MyGene2/familyprofile/3043/genetic/gene	autosomal dominant	Depressivity	HP:0000716	Likely pathogenic
722	KMT2D	6384.0	3043	https://mygene2.org/MyGene2/familyprofile/3043/genetic/gene	autosomal dominant	Joint laxity	HP:0001388	Likely pathogenic
723	KMT2D	6384.0	3043	https://mygene2.org/MyGene2/familyprofile/3043/genetic/gene	autosomal dominant	Long palpebral fissure	HP:0000637	Likely pathogenic
724	KMT2D	6384.0	3043	https://mygene2.org/MyGene2/familyprofile/3043/genetic/gene	autosomal dominant	Clinodactyly of the 5th finger	HP:0004209	Likely pathogenic
725	KMT2D	6384.0	3043	https://mygene2.org/MyGene2/familyprofile/3043/genetic/gene	autosomal dominant	Prominent fingertip pads	HP:0001212	Likely pathogenic
726	KMT2D	6384.0	3043	https://mygene2.org/MyGene2/familyprofile/3043/genetic/gene	autosomal dominant	Macrotia	HP:0000400	Likely pathogenic
727	KMT2D	6384.0	3043	https://mygene2.org/MyGene2/familyprofile/3043/genetic/gene	autosomal dominant	Clinodactyly	HP:0030084	Likely pathogenic
728	KMT2D	6384.0	3043	https://mygene2.org/MyGene2/familyprofile/3043/genetic/gene	autosomal dominant	Blue sclerae	HP:0000592	Likely pathogenic
729	KMT2D	6384.0	3043	https://mygene2.org/MyGene2/familyprofile/3043/genetic/gene	autosomal dominant	Abnormal heart morphology	HP:0001627	Likely pathogenic
730	KMT2D	6384.0	3043	https://mygene2.org/MyGene2/familyprofile/3043/genetic/gene	autosomal dominant	Intellectual disability	HP:0001249	Likely pathogenic
731	KMT2D	6384.0	3043	https://mygene2.org/MyGene2/familyprofile/3043/genetic/gene	autosomal dominant	Depressed nasal tip	HP:0000437	Likely pathogenic
732	KMT2D	6327.0	3010	https://mygene2.org/MyGene2/familyprofile/3010/genetic/gene	de novo	Atrial septal defect	HP:0001631	Likely pathogenic
733	KMT2D	6327.0	3010	https://mygene2.org/MyGene2/familyprofile/3010/genetic/gene	de novo	Clinodactyly	HP:0030084	Likely pathogenic
734	KMT2D	6327.0	3010	https://mygene2.org/MyGene2/familyprofile/3010/genetic/gene	de novo	Prominent digit pad	HP:0011298	Likely pathogenic
735	KMT2D	6327.0	3010	https://mygene2.org/MyGene2/familyprofile/3010/genetic/gene	de novo	Ectopic kidney	HP:0000086	Likely pathogenic
736	KMT2D	6327.0	3010	https://mygene2.org/MyGene2/familyprofile/3010/genetic/gene	de novo	Renal duplication	HP:0000075	Likely pathogenic
737	KMT2D	6327.0	3010	https://mygene2.org/MyGene2/familyprofile/3010/genetic/gene	de novo	Long palpebral fissure	HP:0000637	Likely pathogenic
738	KMT2D	6327.0	3010	https://mygene2.org/MyGene2/familyprofile/3010/genetic/gene	de novo	Short stature	HP:0004322	Likely pathogenic
739	KMT2D	6327.0	3010	https://mygene2.org/MyGene2/familyprofile/3010/genetic/gene	de novo	Abnormality of the pinna	HP:0000377	Likely pathogenic
740	KMT2D	6327.0	3010	https://mygene2.org/MyGene2/familyprofile/3010/genetic/gene	de novo	Recurrent infections	HP:0002719	Likely pathogenic
741	KMT2D	6327.0	3010	https://mygene2.org/MyGene2/familyprofile/3010/genetic/gene	de novo	Cleft palate	HP:0000175	Likely pathogenic
742	KMT2D	6327.0	3010	https://mygene2.org/MyGene2/familyprofile/3010/genetic/gene	de novo	Abnormal cardiac septum morphology	HP:0001671	Likely pathogenic
743	KMT2D	6327.0	3010	https://mygene2.org/MyGene2/familyprofile/3010/genetic/gene	de novo	Strabismus	HP:0000486	Likely pathogenic
744	KMT2D	6327.0	3010	https://mygene2.org/MyGene2/familyprofile/3010/genetic/gene	de novo	Sacral dimple	HP:0000960	Likely pathogenic
745	KMT2D	6327.0	3010	https://mygene2.org/MyGene2/familyprofile/3010/genetic/gene	de novo	Wide nasal bridge	HP:0000431	Likely pathogenic
746	KMT2D	6327.0	3010	https://mygene2.org/MyGene2/familyprofile/3010/genetic/gene	de novo	Ectropion of lower eyelids	HP:0007651	Likely pathogenic
747	KMT2D	2715.0	1259	https://mygene2.org/MyGene2/familyprofile/1259/genetic/gene	de novo	Protruding ear	HP:0000411	Uncertain significance
748	KMT2D	2715.0	1259	https://mygene2.org/MyGene2/familyprofile/1259/genetic/gene	de novo	Duplicated collecting system	HP:0000081	Uncertain significance
749	KMT2D	2715.0	1259	https://mygene2.org/MyGene2/familyprofile/1259/genetic/gene	de novo	Long palpebral fissure	HP:0000637	Uncertain significance
750	KMT2D	2715.0	1259	https://mygene2.org/MyGene2/familyprofile/1259/genetic/gene	de novo	Muscular hypotonia	HP:0001252	Uncertain significance
751	KMT2D	2715.0	1259	https://mygene2.org/MyGene2/familyprofile/1259/genetic/gene	de novo	Malabsorption	HP:0002024	Uncertain significance
752	KMT2D	2715.0	1259	https://mygene2.org/MyGene2/familyprofile/1259/genetic/gene	de novo	Highly arched eyebrow	HP:0002553	Uncertain significance
753	KMT2D	2715.0	1259	https://mygene2.org/MyGene2/familyprofile/1259/genetic/gene	de novo	Depressed nasal tip	HP:0000437	Uncertain significance
754	KMT2D	2715.0	1259	https://mygene2.org/MyGene2/familyprofile/1259/genetic/gene	de novo	Sparse lateral eyebrow	HP:0005338	Uncertain significance
755	KMT2D	2715.0	1259	https://mygene2.org/MyGene2/familyprofile/1259/genetic/gene	de novo	Abnormality of the skeletal system	HP:0000924	Uncertain significance
756	KMT2D	2715.0	1259	https://mygene2.org/MyGene2/familyprofile/1259/genetic/gene	de novo	Eversion of lateral third of lower eyelids	HP:0007655	Uncertain significance
757	KMT2D	2714.0	1259	https://mygene2.org/MyGene2/familyprofile/1259/genetic/gene	de novo	Protruding ear	HP:0000411	Uncertain significance
758	KMT2D	2714.0	1259	https://mygene2.org/MyGene2/familyprofile/1259/genetic/gene	de novo	Duplicated collecting system	HP:0000081	Uncertain significance
759	KMT2D	2714.0	1259	https://mygene2.org/MyGene2/familyprofile/1259/genetic/gene	de novo	Long palpebral fissure	HP:0000637	Uncertain significance
760	KMT2D	2714.0	1259	https://mygene2.org/MyGene2/familyprofile/1259/genetic/gene	de novo	Muscular hypotonia	HP:0001252	Uncertain significance
761	KMT2D	2714.0	1259	https://mygene2.org/MyGene2/familyprofile/1259/genetic/gene	de novo	Malabsorption	HP:0002024	Uncertain significance
762	KMT2D	2714.0	1259	https://mygene2.org/MyGene2/familyprofile/1259/genetic/gene	de novo	Highly arched eyebrow	HP:0002553	Uncertain significance
763	KMT2D	2714.0	1259	https://mygene2.org/MyGene2/familyprofile/1259/genetic/gene	de novo	Depressed nasal tip	HP:0000437	Uncertain significance
764	KMT2D	2714.0	1259	https://mygene2.org/MyGene2/familyprofile/1259/genetic/gene	de novo	Sparse lateral eyebrow	HP:0005338	Uncertain significance
765	KMT2D	2714.0	1259	https://mygene2.org/MyGene2/familyprofile/1259/genetic/gene	de novo	Abnormality of the skeletal system	HP:0000924	Uncertain significance
766	KMT2D	2714.0	1259	https://mygene2.org/MyGene2/familyprofile/1259/genetic/gene	de novo	Eversion of lateral third of lower eyelids	HP:0007655	Uncertain significance
767	KMT2D	6308.0	3061	https://mygene2.org/MyGene2/familyprofile/3061/genetic/gene	de novo	Recurrent otitis media	HP:0000403	Likely pathogenic
768	KMT2D	6308.0	3061	https://mygene2.org/MyGene2/familyprofile/3061/genetic/gene	de novo	Highly arched eyebrow	HP:0002553	Likely pathogenic
769	KMT2D	6308.0	3061	https://mygene2.org/MyGene2/familyprofile/3061/genetic/gene	de novo	Global developmental delay	HP:0001263	Likely pathogenic
770	KMT2D	6308.0	3061	https://mygene2.org/MyGene2/familyprofile/3061/genetic/gene	de novo	Abnormal joint morphology	HP:0001367	Likely pathogenic
771	KMT2D	6308.0	3061	https://mygene2.org/MyGene2/familyprofile/3061/genetic/gene	de novo	Scoliosis	HP:0002650	Likely pathogenic
772	KMT2D	6308.0	3061	https://mygene2.org/MyGene2/familyprofile/3061/genetic/gene	de novo	Cleft palate	HP:0000175	Likely pathogenic
773	KMT2D	6308.0	3061	https://mygene2.org/MyGene2/familyprofile/3061/genetic/gene	de novo	Severe short stature	HP:0003510	Likely pathogenic
774	KMT2D	6308.0	3061	https://mygene2.org/MyGene2/familyprofile/3061/genetic/gene	de novo	Ectropion of lower eyelids	HP:0007651	Likely pathogenic
775	KMT2D	6308.0	3061	https://mygene2.org/MyGene2/familyprofile/3061/genetic/gene	de novo	Short 5th finger	HP:0009237	Likely pathogenic
776	KMT2D	6308.0	3061	https://mygene2.org/MyGene2/familyprofile/3061/genetic/gene	de novo	Depressed nasal tip	HP:0000437	Likely pathogenic
777	KMT2D	6308.0	3061	https://mygene2.org/MyGene2/familyprofile/3061/genetic/gene	de novo	Prominent fingertip pads	HP:0001212	Likely pathogenic
778	KMT2D	6308.0	3061	https://mygene2.org/MyGene2/familyprofile/3061/genetic/gene	de novo	Intellectual disability	HP:0001249	Likely pathogenic
779	KMT2D	6308.0	3061	https://mygene2.org/MyGene2/familyprofile/3061/genetic/gene	de novo	Hearing impairment	HP:0000365	Likely pathogenic
780	KMT2D	6308.0	3061	https://mygene2.org/MyGene2/familyprofile/3061/genetic/gene	de novo	Large earlobe	HP:0009748	Likely pathogenic
781	KMT2D	6308.0	3061	https://mygene2.org/MyGene2/familyprofile/3061/genetic/gene	de novo	Ectropion	HP:0000656	Likely pathogenic
782	KMT2D	6308.0	3061	https://mygene2.org/MyGene2/familyprofile/3061/genetic/gene	de novo	Otitis media	HP:0000388	Likely pathogenic
783	KMT2D	6308.0	3061	https://mygene2.org/MyGene2/familyprofile/3061/genetic/gene	de novo	Hyperparathyroidism	HP:0000843	Likely pathogenic
784	KMT2D	6308.0	3061	https://mygene2.org/MyGene2/familyprofile/3061/genetic/gene	de novo	Recurrent otitis media	HP:0000403	Likely pathogenic
785	KMT2D	6308.0	3061	https://mygene2.org/MyGene2/familyprofile/3061/genetic/gene	de novo	Highly arched eyebrow	HP:0002553	Likely pathogenic
786	KMT2D	6308.0	3061	https://mygene2.org/MyGene2/familyprofile/3061/genetic/gene	de novo	Global developmental delay	HP:0001263	Likely pathogenic
787	KMT2D	6308.0	3061	https://mygene2.org/MyGene2/familyprofile/3061/genetic/gene	de novo	Abnormal joint morphology	HP:0001367	Likely pathogenic
788	KMT2D	6308.0	3061	https://mygene2.org/MyGene2/familyprofile/3061/genetic/gene	de novo	Scoliosis	HP:0002650	Likely pathogenic
789	KMT2D	6308.0	3061	https://mygene2.org/MyGene2/familyprofile/3061/genetic/gene	de novo	Cleft palate	HP:0000175	Likely pathogenic
790	KMT2D	6308.0	3061	https://mygene2.org/MyGene2/familyprofile/3061/genetic/gene	de novo	Severe short stature	HP:0003510	Likely pathogenic
791	KMT2D	6308.0	3061	https://mygene2.org/MyGene2/familyprofile/3061/genetic/gene	de novo	Ectropion of lower eyelids	HP:0007651	Likely pathogenic
792	KMT2D	6308.0	3061	https://mygene2.org/MyGene2/familyprofile/3061/genetic/gene	de novo	Short 5th finger	HP:0009237	Likely pathogenic
793	KMT2D	6308.0	3061	https://mygene2.org/MyGene2/familyprofile/3061/genetic/gene	de novo	Depressed nasal tip	HP:0000437	Likely pathogenic
794	KMT2D	6308.0	3061	https://mygene2.org/MyGene2/familyprofile/3061/genetic/gene	de novo	Prominent fingertip pads	HP:0001212	Likely pathogenic
795	KMT2D	6308.0	3061	https://mygene2.org/MyGene2/familyprofile/3061/genetic/gene	de novo	Intellectual disability	HP:0001249	Likely pathogenic
796	KMT2D	6308.0	3061	https://mygene2.org/MyGene2/familyprofile/3061/genetic/gene	de novo	Hearing impairment	HP:0000365	Likely pathogenic
797	KMT2D	6308.0	3061	https://mygene2.org/MyGene2/familyprofile/3061/genetic/gene	de novo	Large earlobe	HP:0009748	Likely pathogenic
798	KMT2D	6308.0	3061	https://mygene2.org/MyGene2/familyprofile/3061/genetic/gene	de novo	Ectropion	HP:0000656	Likely pathogenic
799	KMT2D	6308.0	3061	https://mygene2.org/MyGene2/familyprofile/3061/genetic/gene	de novo	Otitis media	HP:0000388	Likely pathogenic
800	KMT2D	6308.0	3061	https://mygene2.org/MyGene2/familyprofile/3061/genetic/gene	de novo	Hyperparathyroidism	HP:0000843	Likely pathogenic
801	KMT2D	6359.0	3026	https://mygene2.org/MyGene2/familyprofile/3026/genetic/gene	Somatic mosaicism	Clinodactyly	HP:0030084	Likely pathogenic
802	KMT2D	6359.0	3026	https://mygene2.org/MyGene2/familyprofile/3026/genetic/gene	Somatic mosaicism	Precocious puberty	HP:0000826	Likely pathogenic
803	KMT2D	6359.0	3026	https://mygene2.org/MyGene2/familyprofile/3026/genetic/gene	Somatic mosaicism	Premature thelarche	HP:0010314	Likely pathogenic
804	KMT2D	6359.0	3026	https://mygene2.org/MyGene2/familyprofile/3026/genetic/gene	Somatic mosaicism	Smooth philtrum	HP:0000319	Likely pathogenic
805	KMT2D	6359.0	3026	https://mygene2.org/MyGene2/familyprofile/3026/genetic/gene	Somatic mosaicism	Eclabion	HP:0012472	Likely pathogenic
806	KMT2D	6359.0	3026	https://mygene2.org/MyGene2/familyprofile/3026/genetic/gene	Somatic mosaicism	Tapered finger	HP:0001182	Likely pathogenic
807	KMT2D	6359.0	3026	https://mygene2.org/MyGene2/familyprofile/3026/genetic/gene	Somatic mosaicism	Long palpebral fissure	HP:0000637	Likely pathogenic
808	KMT2D	6359.0	3026	https://mygene2.org/MyGene2/familyprofile/3026/genetic/gene	Somatic mosaicism	Clinodactyly of the 5th finger	HP:0004209	Likely pathogenic
809	KMT2D	6359.0	3026	https://mygene2.org/MyGene2/familyprofile/3026/genetic/gene	Somatic mosaicism	Prominent fingertip pads	HP:0001212	Likely pathogenic
810	KMT2D	2499.0	1093	https://mygene2.org/MyGene2/familyprofile/1093/genetic/gene	de novo	Preauricular pit	HP:0004467	Likely pathogenic
811	KMT2D	2499.0	1093	https://mygene2.org/MyGene2/familyprofile/1093/genetic/gene	de novo	Ptosis	HP:0000508	Likely pathogenic
812	KMT2D	2499.0	1093	https://mygene2.org/MyGene2/familyprofile/1093/genetic/gene	de novo	Highly arched eyebrow	HP:0002553	Likely pathogenic
813	KMT2D	2499.0	1093	https://mygene2.org/MyGene2/familyprofile/1093/genetic/gene	de novo	Reduced number of teeth	HP:0009804	Likely pathogenic
814	KMT2D	2499.0	1093	https://mygene2.org/MyGene2/familyprofile/1093/genetic/gene	de novo	Pneumonia	HP:0002090	Likely pathogenic
815	KMT2D	2499.0	1093	https://mygene2.org/MyGene2/familyprofile/1093/genetic/gene	de novo	Long palpebral fissure	HP:0000637	Likely pathogenic
816	KMT2D	2499.0	1093	https://mygene2.org/MyGene2/familyprofile/1093/genetic/gene	de novo	Sparse lateral eyebrow	HP:0005338	Likely pathogenic
817	KMT2D	2499.0	1093	https://mygene2.org/MyGene2/familyprofile/1093/genetic/gene	de novo	Abnormality of the skeletal system	HP:0000924	Likely pathogenic
818	KMT2D	2499.0	1093	https://mygene2.org/MyGene2/familyprofile/1093/genetic/gene	de novo	Abnormality of the kidney	HP:0000077	Likely pathogenic
819	KMT2D	2499.0	1093	https://mygene2.org/MyGene2/familyprofile/1093/genetic/gene	de novo	Velopharyngeal insufficiency	HP:0000220	Likely pathogenic
820	KMT2D	2499.0	1093	https://mygene2.org/MyGene2/familyprofile/1093/genetic/gene	de novo	Otitis media	HP:0000388	Likely pathogenic
821	KMT2D	2499.0	1093	https://mygene2.org/MyGene2/familyprofile/1093/genetic/gene	de novo	Short stature	HP:0004322	Likely pathogenic
822	KMT2D	2499.0	1093	https://mygene2.org/MyGene2/familyprofile/1093/genetic/gene	de novo	Cleft palate	HP:0000175	Likely pathogenic
823	KMT2D	2499.0	1093	https://mygene2.org/MyGene2/familyprofile/1093/genetic/gene	de novo	Protruding ear	HP:0000411	Likely pathogenic
824	KMT2D	2499.0	1093	https://mygene2.org/MyGene2/familyprofile/1093/genetic/gene	de novo	Muscular hypotonia	HP:0001252	Likely pathogenic
825	KMT2D	2499.0	1093	https://mygene2.org/MyGene2/familyprofile/1093/genetic/gene	de novo	Myopia	HP:0000545	Likely pathogenic
826	KMT2D	2499.0	1093	https://mygene2.org/MyGene2/familyprofile/1093/genetic/gene	de novo	Joint hyperflexibility	HP:0005692	Likely pathogenic
827	KMT2D	2499.0	1093	https://mygene2.org/MyGene2/familyprofile/1093/genetic/gene	de novo	Seizures	HP:0001250	Likely pathogenic
828	KMT2D	2499.0	1093	https://mygene2.org/MyGene2/familyprofile/1093/genetic/gene	de novo	Strabismus	HP:0000486	Likely pathogenic
829	KMT2D	2499.0	1093	https://mygene2.org/MyGene2/familyprofile/1093/genetic/gene	de novo	None found	HP:0006346	Likely pathogenic
830	KMT2D	2499.0	1093	https://mygene2.org/MyGene2/familyprofile/1093/genetic/gene	de novo	Conical tooth	HP:0000698	Likely pathogenic
831	KMT2D	6382.0	3041	https://mygene2.org/MyGene2/familyprofile/3041/genetic/gene	autosomal dominant	Long palpebral fissure	HP:0000637	Likely pathogenic
832	KMT2D	6382.0	3041	https://mygene2.org/MyGene2/familyprofile/3041/genetic/gene	autosomal dominant	Clinodactyly of the 5th finger	HP:0004209	Likely pathogenic
833	KMT2D	6382.0	3041	https://mygene2.org/MyGene2/familyprofile/3041/genetic/gene	autosomal dominant	Depressivity	HP:0000716	Likely pathogenic
834	KMT2D	6382.0	3041	https://mygene2.org/MyGene2/familyprofile/3041/genetic/gene	autosomal dominant	Blue sclerae	HP:0000592	Likely pathogenic
835	KMT2D	6382.0	3041	https://mygene2.org/MyGene2/familyprofile/3041/genetic/gene	autosomal dominant	Clinodactyly	HP:0030084	Likely pathogenic
836	KMT2D	6382.0	3041	https://mygene2.org/MyGene2/familyprofile/3041/genetic/gene	autosomal dominant	Sparse eyebrow	HP:0045075	Likely pathogenic
837	KMT2D	6382.0	3041	https://mygene2.org/MyGene2/familyprofile/3041/genetic/gene	autosomal dominant	Prominent fingertip pads	HP:0001212	Likely pathogenic
838	KMT2D	6382.0	3041	https://mygene2.org/MyGene2/familyprofile/3041/genetic/gene	autosomal dominant	Micrognathia	HP:0000347	Likely pathogenic
839	KMT2D	6382.0	3041	https://mygene2.org/MyGene2/familyprofile/3041/genetic/gene	autosomal dominant	Intellectual disability	HP:0001249	Likely pathogenic
840	KMT2D	6382.0	3041	https://mygene2.org/MyGene2/familyprofile/3041/genetic/gene	autosomal dominant	Macrotia	HP:0000400	Likely pathogenic
841	KMT2D	6382.0	3041	https://mygene2.org/MyGene2/familyprofile/3041/genetic/gene	autosomal dominant	Depressed nasal tip	HP:0000437	Likely pathogenic
842	KMT2D	6316.0	2995	https://mygene2.org/MyGene2/familyprofile/2995/genetic/gene	autosomal dominant	Cleft palate	HP:0000175	Likely pathogenic
843	KMT2D	6316.0	2995	https://mygene2.org/MyGene2/familyprofile/2995/genetic/gene	autosomal dominant	Intellectual disability	HP:0001249	Likely pathogenic
844	KMT2D	6316.0	2995	https://mygene2.org/MyGene2/familyprofile/2995/genetic/gene	autosomal dominant	Growth delay	HP:0001510	Likely pathogenic
845	KMT2D	6316.0	2995	https://mygene2.org/MyGene2/familyprofile/2995/genetic/gene	autosomal dominant	Cupped ear	HP:0000378	Likely pathogenic
846	KMT2D	6316.0	2995	https://mygene2.org/MyGene2/familyprofile/2995/genetic/gene	autosomal dominant	Postnatal growth retardation	HP:0008897	Likely pathogenic
847	KMT2D	6316.0	2995	https://mygene2.org/MyGene2/familyprofile/2995/genetic/gene	autosomal dominant	Otitis media	HP:0000388	Likely pathogenic
848	KMT2D	6316.0	2995	https://mygene2.org/MyGene2/familyprofile/2995/genetic/gene	autosomal dominant	Recurrent pneumonia	HP:0006532	Likely pathogenic
849	KMT2D	6316.0	2995	https://mygene2.org/MyGene2/familyprofile/2995/genetic/gene	autosomal dominant	Depressed nasal tip	HP:0000437	Likely pathogenic
850	KMT2D	6316.0	2995	https://mygene2.org/MyGene2/familyprofile/2995/genetic/gene	autosomal dominant	Euryblepharon	HP:0012905	Likely pathogenic
851	KMT2D	6316.0	2995	https://mygene2.org/MyGene2/familyprofile/2995/genetic/gene	autosomal dominant	Abnormality of the genitourinary system	HP:0000119	Likely pathogenic
852	KMT2D	6316.0	2995	https://mygene2.org/MyGene2/familyprofile/2995/genetic/gene	autosomal dominant	Recurrent otitis media	HP:0000403	Likely pathogenic
853	KMT2D	6316.0	2995	https://mygene2.org/MyGene2/familyprofile/2995/genetic/gene	autosomal dominant	Pneumonia	HP:0002090	Likely pathogenic
854	KMT2D	6316.0	2995	https://mygene2.org/MyGene2/familyprofile/2995/genetic/gene	autosomal dominant	Depressivity	HP:0000716	Likely pathogenic
855	KMT2D	6316.0	2995	https://mygene2.org/MyGene2/familyprofile/2995/genetic/gene	autosomal dominant	Highly arched eyebrow	HP:0002553	Likely pathogenic
856	KMT2D	6316.0	2995	https://mygene2.org/MyGene2/familyprofile/2995/genetic/gene	autosomal dominant	Abnormality of the gastrointestinal tract	HP:0011024	Likely pathogenic
857	KMT2D	2540.0	1129	https://mygene2.org/MyGene2/familyprofile/1129/genetic/gene	de novo	Eversion of lateral third of lower eyelids	HP:0007655	Likely pathogenic
858	KMT2D	2540.0	1129	https://mygene2.org/MyGene2/familyprofile/1129/genetic/gene	de novo	Highly arched eyebrow	HP:0002553	Likely pathogenic
859	KMT2D	2540.0	1129	https://mygene2.org/MyGene2/familyprofile/1129/genetic/gene	de novo	Long palpebral fissure	HP:0000637	Likely pathogenic
860	KMT2D	2540.0	1129	https://mygene2.org/MyGene2/familyprofile/1129/genetic/gene	de novo	Abnormality of the skeletal system	HP:0000924	Likely pathogenic
861	KMT2D	2540.0	1129	https://mygene2.org/MyGene2/familyprofile/1129/genetic/gene	de novo	Protruding ear	HP:0000411	Likely pathogenic
862	KMT2D	2540.0	1129	https://mygene2.org/MyGene2/familyprofile/1129/genetic/gene	de novo	Depressed nasal tip	HP:0000437	Likely pathogenic
863	KMT2D	2540.0	1129	https://mygene2.org/MyGene2/familyprofile/1129/genetic/gene	de novo	Sparse lateral eyebrow	HP:0005338	Likely pathogenic
864	KMT2D	2532.0	1120	https://mygene2.org/MyGene2/familyprofile/1120/genetic/gene	de novo	Intellectual disability	HP:0001249	Likely pathogenic
865	KMT2D	2532.0	1120	https://mygene2.org/MyGene2/familyprofile/1120/genetic/gene	de novo	Abnormality of the skeletal system	HP:0000924	Likely pathogenic
866	KMT2D	2532.0	1120	https://mygene2.org/MyGene2/familyprofile/1120/genetic/gene	de novo	Eversion of lateral third of lower eyelids	HP:0007655	Likely pathogenic
867	KMT2D	2532.0	1120	https://mygene2.org/MyGene2/familyprofile/1120/genetic/gene	de novo	Highly arched eyebrow	HP:0002553	Likely pathogenic
868	KMT2D	2532.0	1120	https://mygene2.org/MyGene2/familyprofile/1120/genetic/gene	de novo	Long palpebral fissure	HP:0000637	Likely pathogenic
869	KMT2D	2532.0	1120	https://mygene2.org/MyGene2/familyprofile/1120/genetic/gene	de novo	Depressed nasal tip	HP:0000437	Likely pathogenic
870	KMT2D	2532.0	1120	https://mygene2.org/MyGene2/familyprofile/1120/genetic/gene	de novo	Protruding ear	HP:0000411	Likely pathogenic
871	KMT2D	2532.0	1120	https://mygene2.org/MyGene2/familyprofile/1120/genetic/gene	de novo	Sparse lateral eyebrow	HP:0005338	Likely pathogenic
872	KMT2D	2532.0	1120	https://mygene2.org/MyGene2/familyprofile/1120/genetic/gene	de novo	Short 5th finger	HP:0009237	Likely pathogenic
873	KMT2D	2532.0	1120	https://mygene2.org/MyGene2/familyprofile/1120/genetic/gene	de novo	Prominent fingertip pads	HP:0001212	Likely pathogenic
874	KMT2D	2548.0	1137	https://mygene2.org/MyGene2/familyprofile/1137/genetic/gene	de novo	Muscular hypotonia	HP:0001252	Likely pathogenic
875	KMT2D	2548.0	1137	https://mygene2.org/MyGene2/familyprofile/1137/genetic/gene	de novo	Abnormality of the skeletal system	HP:0000924	Likely pathogenic
876	KMT2D	2548.0	1137	https://mygene2.org/MyGene2/familyprofile/1137/genetic/gene	de novo	Hypospadias	HP:0000047	Likely pathogenic
877	KMT2D	2548.0	1137	https://mygene2.org/MyGene2/familyprofile/1137/genetic/gene	de novo	Prominent fingertip pads	HP:0001212	Likely pathogenic
878	KMT2D	2548.0	1137	https://mygene2.org/MyGene2/familyprofile/1137/genetic/gene	de novo	Eversion of lateral third of lower eyelids	HP:0007655	Likely pathogenic
879	KMT2D	2548.0	1137	https://mygene2.org/MyGene2/familyprofile/1137/genetic/gene	de novo	Congenital hip dislocation	HP:0001374	Likely pathogenic
880	KMT2D	2548.0	1137	https://mygene2.org/MyGene2/familyprofile/1137/genetic/gene	de novo	Low posterior hairline	HP:0002162	Likely pathogenic
881	KMT2D	2548.0	1137	https://mygene2.org/MyGene2/familyprofile/1137/genetic/gene	de novo	Horseshoe kidney	HP:0000085	Likely pathogenic
882	KMT2D	2548.0	1137	https://mygene2.org/MyGene2/familyprofile/1137/genetic/gene	de novo	Joint laxity	HP:0001388	Likely pathogenic
883	KMT2D	2548.0	1137	https://mygene2.org/MyGene2/familyprofile/1137/genetic/gene	de novo	Chronic otitis media	HP:0000389	Likely pathogenic
884	KMT2D	2548.0	1137	https://mygene2.org/MyGene2/familyprofile/1137/genetic/gene	de novo	Long palpebral fissure	HP:0000637	Likely pathogenic
885	KMT2D	2548.0	1137	https://mygene2.org/MyGene2/familyprofile/1137/genetic/gene	de novo	Sparse lateral eyebrow	HP:0005338	Likely pathogenic
886	KMT2D	2548.0	1137	https://mygene2.org/MyGene2/familyprofile/1137/genetic/gene	de novo	Brachycephaly	HP:0000248	Likely pathogenic
887	KMT2D	2548.0	1137	https://mygene2.org/MyGene2/familyprofile/1137/genetic/gene	de novo	Hypodontia	HP:0000668	Likely pathogenic
888	KMT2D	6309.0	2988	https://mygene2.org/MyGene2/familyprofile/2988/genetic/gene	autosomal dominant	Abnormal heart morphology	HP:0001627	Likely pathogenic
889	KMT2D	6309.0	2988	https://mygene2.org/MyGene2/familyprofile/2988/genetic/gene	autosomal dominant	Abnormality of the skeletal system	HP:0000924	Likely pathogenic
890	KMT2D	6309.0	2988	https://mygene2.org/MyGene2/familyprofile/2988/genetic/gene	autosomal dominant	Abnormality of the eye	HP:0000478	Likely pathogenic
891	KMT2D	6309.0	2988	https://mygene2.org/MyGene2/familyprofile/2988/genetic/gene	autosomal dominant	Depressed nasal tip	HP:0000437	Likely pathogenic
892	KMT2D	6309.0	2988	https://mygene2.org/MyGene2/familyprofile/2988/genetic/gene	autosomal dominant	Cupped ear	HP:0000378	Likely pathogenic
893	KMT2D	6309.0	2988	https://mygene2.org/MyGene2/familyprofile/2988/genetic/gene	autosomal dominant	Euryblepharon	HP:0012905	Likely pathogenic
894	KMT2D	6309.0	2988	https://mygene2.org/MyGene2/familyprofile/2988/genetic/gene	autosomal dominant	Highly arched eyebrow	HP:0002553	Likely pathogenic
895	KMT2D	6309.0	2988	https://mygene2.org/MyGene2/familyprofile/2988/genetic/gene	autosomal dominant	Depressivity	HP:0000716	Likely pathogenic
896	KMT2D	6309.0	2988	https://mygene2.org/MyGene2/familyprofile/2988/genetic/gene	autosomal dominant	Abnormality of the genitourinary system	HP:0000119	Likely pathogenic
897	KMT2D	6334.0	3015	https://mygene2.org/MyGene2/familyprofile/3015/genetic/gene	de novo	Abnormal subarachnoid space morphology	HP:0012703	Likely pathogenic
898	KMT2D	6334.0	3015	https://mygene2.org/MyGene2/familyprofile/3015/genetic/gene	de novo	Hypotelorism	HP:0000601	Likely pathogenic
899	KMT2D	6334.0	3015	https://mygene2.org/MyGene2/familyprofile/3015/genetic/gene	de novo	Fusion of the left and right thalami	HP:0010664	Likely pathogenic
900	KMT2D	6334.0	3015	https://mygene2.org/MyGene2/familyprofile/3015/genetic/gene	de novo	Single ventricle	HP:0001750	Likely pathogenic
901	KMT2D	6334.0	3015	https://mygene2.org/MyGene2/familyprofile/3015/genetic/gene	de novo	Right ventricular dilatation	HP:0005133	Likely pathogenic
902	KMT2D	6334.0	3015	https://mygene2.org/MyGene2/familyprofile/3015/genetic/gene	de novo	Agenesis of corpus callosum	HP:0001274	Likely pathogenic
903	KMT2D	6334.0	3015	https://mygene2.org/MyGene2/familyprofile/3015/genetic/gene	de novo	Ventricular hypertrophy	HP:0001714	Likely pathogenic
904	KMT2D	6334.0	3015	https://mygene2.org/MyGene2/familyprofile/3015/genetic/gene	de novo	Ventriculomegaly	HP:0002119	Likely pathogenic
905	KMT2D	6334.0	3015	https://mygene2.org/MyGene2/familyprofile/3015/genetic/gene	de novo	Midface retrusion	HP:0011800	Likely pathogenic
906	KMT2D	6334.0	3015	https://mygene2.org/MyGene2/familyprofile/3015/genetic/gene	de novo	Microcephaly	HP:0000252	Likely pathogenic
907	KMT2D	6334.0	3015	https://mygene2.org/MyGene2/familyprofile/3015/genetic/gene	de novo	Intrauterine growth retardation	HP:0001511	Likely pathogenic
908	KMT2D	6334.0	3015	https://mygene2.org/MyGene2/familyprofile/3015/genetic/gene	de novo	Dilatation	HP:0002617	Likely pathogenic
909	KMT2D	6334.0	3015	https://mygene2.org/MyGene2/familyprofile/3015/genetic/gene	de novo	Holoprosencephaly	HP:0001360	Likely pathogenic
910	KMT2D	6334.0	3015	https://mygene2.org/MyGene2/familyprofile/3015/genetic/gene	de novo	Proboscis	HP:0012806	Likely pathogenic
911	KMT2D	6334.0	3015	https://mygene2.org/MyGene2/familyprofile/3015/genetic/gene	de novo	Polyhydramnios	HP:0001561	Likely pathogenic
912	KMT2D	6364.0	3030	https://mygene2.org/MyGene2/familyprofile/3030/genetic/gene	de novo	Abnormal cardiac septum morphology	HP:0001671	Pathogenic
913	KMT2D	6364.0	3030	https://mygene2.org/MyGene2/familyprofile/3030/genetic/gene	de novo	Patent foramen ovale	HP:0001655	Pathogenic
914	KMT2D	6364.0	3030	https://mygene2.org/MyGene2/familyprofile/3030/genetic/gene	de novo	Intellectual disability	HP:0001249	Pathogenic
915	KMT2D	6364.0	3030	https://mygene2.org/MyGene2/familyprofile/3030/genetic/gene	de novo	Ectropion of lower eyelids	HP:0007651	Pathogenic
916	KMT2D	6364.0	3030	https://mygene2.org/MyGene2/familyprofile/3030/genetic/gene	de novo	Finger clinodactyly	HP:0040019	Pathogenic
917	KMT2D	6364.0	3030	https://mygene2.org/MyGene2/familyprofile/3030/genetic/gene	de novo	Depressed nasal tip	HP:0000437	Pathogenic
918	KMT2D	6364.0	3030	https://mygene2.org/MyGene2/familyprofile/3030/genetic/gene	de novo	Clinodactyly	HP:0030084	Pathogenic
919	KMT2D	6364.0	3030	https://mygene2.org/MyGene2/familyprofile/3030/genetic/gene	de novo	High forehead	HP:0000348	Pathogenic
920	KMT2D	6364.0	3030	https://mygene2.org/MyGene2/familyprofile/3030/genetic/gene	de novo	Atrial septal defect	HP:0001631	Pathogenic
921	KMT2D	6364.0	3030	https://mygene2.org/MyGene2/familyprofile/3030/genetic/gene	de novo	Short stature	HP:0004322	Pathogenic
922	KMT2D	6364.0	3030	https://mygene2.org/MyGene2/familyprofile/3030/genetic/gene	de novo	Long eyelashes	HP:0000527	Pathogenic
923	KMT2D	6364.0	3030	https://mygene2.org/MyGene2/familyprofile/3030/genetic/gene	de novo	Highly arched eyebrow	HP:0002553	Pathogenic
924	KMT2D	6364.0	3030	https://mygene2.org/MyGene2/familyprofile/3030/genetic/gene	de novo	Ventricular septal defect	HP:0001629	Pathogenic
925	KMT2D	6364.0	3030	https://mygene2.org/MyGene2/familyprofile/3030/genetic/gene	de novo	Ectropion	HP:0000656	Pathogenic
926	KMT2D	6364.0	3030	https://mygene2.org/MyGene2/familyprofile/3030/genetic/gene	de novo	Clinodactyly of the 5th finger	HP:0004209	Pathogenic
927	KMT2D	6364.0	3030	https://mygene2.org/MyGene2/familyprofile/3030/genetic/gene	de novo	Prominent fingertip pads	HP:0001212	Pathogenic
928	KMT2D	6364.0	3030	https://mygene2.org/MyGene2/familyprofile/3030/genetic/gene	de novo	Thin upper lip vermilion	HP:0000219	Pathogenic
929	KMT2D	6364.0	3030	https://mygene2.org/MyGene2/familyprofile/3030/genetic/gene	de novo	Feeding difficulties	HP:0011968	Pathogenic
930	KMT2D	6364.0	3030	https://mygene2.org/MyGene2/familyprofile/3030/genetic/gene	de novo	Depressivity	HP:0000716	Pathogenic
931	KMT2D	6364.0	3030	https://mygene2.org/MyGene2/familyprofile/3030/genetic/gene	de novo	Wide nasal bridge	HP:0000431	Pathogenic
932	KMT2D	6364.0	3030	https://mygene2.org/MyGene2/familyprofile/3030/genetic/gene	de novo	Abnormal heart morphology	HP:0001627	Pathogenic
933	KMT2D	6367.0	3033	https://mygene2.org/MyGene2/familyprofile/3033/genetic/gene	autosomal dominant	Abnormality of the ureter	HP:0000069	Pathogenic
934	KMT2D	6367.0	3033	https://mygene2.org/MyGene2/familyprofile/3033/genetic/gene	autosomal dominant	Joint dislocation	HP:0001373	Pathogenic
935	KMT2D	6367.0	3033	https://mygene2.org/MyGene2/familyprofile/3033/genetic/gene	autosomal dominant	Sparse eyebrow	HP:0045075	Pathogenic
936	KMT2D	6367.0	3033	https://mygene2.org/MyGene2/familyprofile/3033/genetic/gene	autosomal dominant	Epicanthus	HP:0000286	Pathogenic
937	KMT2D	6367.0	3033	https://mygene2.org/MyGene2/familyprofile/3033/genetic/gene	autosomal dominant	Intellectual disability	HP:0001249	Pathogenic
938	KMT2D	6367.0	3033	https://mygene2.org/MyGene2/familyprofile/3033/genetic/gene	autosomal dominant	Abnormality of the pituitary gland	HP:0012503	Pathogenic
939	KMT2D	6367.0	3033	https://mygene2.org/MyGene2/familyprofile/3033/genetic/gene	autosomal dominant	Macrotia	HP:0000400	Pathogenic
940	KMT2D	6367.0	3033	https://mygene2.org/MyGene2/familyprofile/3033/genetic/gene	autosomal dominant	Thin upper lip vermilion	HP:0000219	Pathogenic
941	KMT2D	6367.0	3033	https://mygene2.org/MyGene2/familyprofile/3033/genetic/gene	autosomal dominant	Ectropion	HP:0000656	Pathogenic
942	KMT2D	6367.0	3033	https://mygene2.org/MyGene2/familyprofile/3033/genetic/gene	autosomal dominant	Cholesteatoma	HP:0009797	Pathogenic
943	KMT2D	6367.0	3033	https://mygene2.org/MyGene2/familyprofile/3033/genetic/gene	autosomal dominant	Ectropion of lower eyelids	HP:0007651	Pathogenic
944	KMT2D	6367.0	3033	https://mygene2.org/MyGene2/familyprofile/3033/genetic/gene	autosomal dominant	Short stature	HP:0004322	Pathogenic
945	KMT2D	6368.0	3034	https://mygene2.org/MyGene2/familyprofile/3034/genetic/gene	autosomal dominant	Abnormal heart morphology	HP:0001627	Pathogenic
946	KMT2D	6368.0	3034	https://mygene2.org/MyGene2/familyprofile/3034/genetic/gene	autosomal dominant	Patent ductus arteriosus	HP:0001643	Pathogenic
947	KMT2D	6368.0	3034	https://mygene2.org/MyGene2/familyprofile/3034/genetic/gene	autosomal dominant	Abnormal cochlea morphology	HP:0000375	Pathogenic
948	KMT2D	6368.0	3034	https://mygene2.org/MyGene2/familyprofile/3034/genetic/gene	autosomal dominant	Splenomegaly	HP:0001744	Pathogenic
949	KMT2D	6368.0	3034	https://mygene2.org/MyGene2/familyprofile/3034/genetic/gene	autosomal dominant	Hearing impairment	HP:0000365	Pathogenic
950	KMT2D	6368.0	3034	https://mygene2.org/MyGene2/familyprofile/3034/genetic/gene	autosomal dominant	Otitis media	HP:0000388	Pathogenic
951	KMT2D	6368.0	3034	https://mygene2.org/MyGene2/familyprofile/3034/genetic/gene	autosomal dominant	Sparse eyebrow	HP:0045075	Pathogenic
952	KMT2D	6368.0	3034	https://mygene2.org/MyGene2/familyprofile/3034/genetic/gene	autosomal dominant	Wide nasal bridge	HP:0000431	Pathogenic
953	KMT2D	6368.0	3034	https://mygene2.org/MyGene2/familyprofile/3034/genetic/gene	autosomal dominant	Atrial septal defect	HP:0001631	Pathogenic
954	KMT2D	6368.0	3034	https://mygene2.org/MyGene2/familyprofile/3034/genetic/gene	autosomal dominant	Depressed nasal tip	HP:0000437	Pathogenic
955	KMT2D	6368.0	3034	https://mygene2.org/MyGene2/familyprofile/3034/genetic/gene	autosomal dominant	Macrotia	HP:0000400	Pathogenic
956	KMT2D	6368.0	3034	https://mygene2.org/MyGene2/familyprofile/3034/genetic/gene	autosomal dominant	Hypertelorism	HP:0000316	Pathogenic
957	KMT2D	6368.0	3034	https://mygene2.org/MyGene2/familyprofile/3034/genetic/gene	autosomal dominant	Intellectual disability	HP:0001249	Pathogenic
958	KMT2D	6368.0	3034	https://mygene2.org/MyGene2/familyprofile/3034/genetic/gene	autosomal dominant	Highly arched eyebrow	HP:0002553	Pathogenic
959	KMT2D	6368.0	3034	https://mygene2.org/MyGene2/familyprofile/3034/genetic/gene	autosomal dominant	Short stature	HP:0004322	Pathogenic
960	KMT2D	6368.0	3034	https://mygene2.org/MyGene2/familyprofile/3034/genetic/gene	autosomal dominant	Anal atresia	HP:0002023	Pathogenic
961	KMT2D	6368.0	3034	https://mygene2.org/MyGene2/familyprofile/3034/genetic/gene	autosomal dominant	Abnormality of the ureter	HP:0000069	Pathogenic
962	KMT2D	6368.0	3034	https://mygene2.org/MyGene2/familyprofile/3034/genetic/gene	autosomal dominant	Abnormal cardiac septum morphology	HP:0001671	Pathogenic
963	KMT2D	6371.0	3035	https://mygene2.org/MyGene2/familyprofile/3035/genetic/gene	de novo	Femur fracture	HP:0031846	Pathogenic
964	KMT2D	6371.0	3035	https://mygene2.org/MyGene2/familyprofile/3035/genetic/gene	de novo	Long eyelashes	HP:0000527	Pathogenic
965	KMT2D	6371.0	3035	https://mygene2.org/MyGene2/familyprofile/3035/genetic/gene	de novo	Patent foramen ovale	HP:0001655	Pathogenic
966	KMT2D	6371.0	3035	https://mygene2.org/MyGene2/familyprofile/3035/genetic/gene	de novo	Long palpebral fissure	HP:0000637	Pathogenic
967	KMT2D	6371.0	3035	https://mygene2.org/MyGene2/familyprofile/3035/genetic/gene	de novo	Abnormal cardiac septum morphology	HP:0001671	Pathogenic
968	KMT2D	6371.0	3035	https://mygene2.org/MyGene2/familyprofile/3035/genetic/gene	de novo	Depressivity	HP:0000716	Pathogenic
969	KMT2D	6371.0	3035	https://mygene2.org/MyGene2/familyprofile/3035/genetic/gene	de novo	Intellectual disability	HP:0001249	Pathogenic
970	KMT2D	6371.0	3035	https://mygene2.org/MyGene2/familyprofile/3035/genetic/gene	de novo	Depressed nasal tip	HP:0000437	Pathogenic
971	KMT2D	6371.0	3035	https://mygene2.org/MyGene2/familyprofile/3035/genetic/gene	de novo	Joint dislocation	HP:0001373	Pathogenic
972	KMT2D	6371.0	3035	https://mygene2.org/MyGene2/familyprofile/3035/genetic/gene	de novo	Cleft palate	HP:0000175	Pathogenic
973	KMT2D	6371.0	3035	https://mygene2.org/MyGene2/familyprofile/3035/genetic/gene	de novo	Thin upper lip vermilion	HP:0000219	Pathogenic
974	KMT2D	6371.0	3035	https://mygene2.org/MyGene2/familyprofile/3035/genetic/gene	de novo	Ectropion	HP:0000656	Pathogenic
975	KMT2D	6371.0	3035	https://mygene2.org/MyGene2/familyprofile/3035/genetic/gene	de novo	Short stature	HP:0004322	Pathogenic
976	KMT2D	6371.0	3035	https://mygene2.org/MyGene2/familyprofile/3035/genetic/gene	de novo	Premature thelarche	HP:0010314	Pathogenic
977	KMT2D	6371.0	3035	https://mygene2.org/MyGene2/familyprofile/3035/genetic/gene	de novo	Ectropion of lower eyelids	HP:0007651	Pathogenic
978	KMT2D	6371.0	3035	https://mygene2.org/MyGene2/familyprofile/3035/genetic/gene	de novo	Abnormal heart morphology	HP:0001627	Pathogenic
979	KMT2D	6371.0	3035	https://mygene2.org/MyGene2/familyprofile/3035/genetic/gene	de novo	Ventricular septal defect	HP:0001629	Pathogenic
980	KMT2D	6372.0	3036	https://mygene2.org/MyGene2/familyprofile/3036/genetic/gene	de novo	Depressed nasal tip	HP:0000437	Uncertain significance
981	KMT2D	6372.0	3036	https://mygene2.org/MyGene2/familyprofile/3036/genetic/gene	de novo	Scoliosis	HP:0002650	Uncertain significance
982	KMT2D	6372.0	3036	https://mygene2.org/MyGene2/familyprofile/3036/genetic/gene	de novo	Long palpebral fissure	HP:0000637	Uncertain significance
983	KMT2D	6372.0	3036	https://mygene2.org/MyGene2/familyprofile/3036/genetic/gene	de novo	Macrotia	HP:0000400	Uncertain significance
984	KMT2D	6372.0	3036	https://mygene2.org/MyGene2/familyprofile/3036/genetic/gene	de novo	Joint laxity	HP:0001388	Uncertain significance
985	KMT2D	6372.0	3036	https://mygene2.org/MyGene2/familyprofile/3036/genetic/gene	de novo	Prominent fingertip pads	HP:0001212	Uncertain significance
986	KMT2D	6372.0	3036	https://mygene2.org/MyGene2/familyprofile/3036/genetic/gene	de novo	Feeding difficulties	HP:0011968	Uncertain significance
[truncated: 19,456 more rows]
